# Supplementary material for: Transient APC/C inactivation by mTOR boosts glycolysis during cell cycle entry
Source: Nature. 2025 Jul 30;646(8083):198–207. doi: 10.1038/s41586-025-09328-w (PMC12488482; doi:10.1038/s41586-025-09328-w)
Supplement: Supplementary file 7 — Source Data Figs. 1–5 and Source Data Extended Data Figs. 1–3, 5, 6 and 8–10. [file 41586_2025_9328_MOESM7_ESM.xlsx]

## Sheet: Fig. 1b
Figure 1
Panel b
		Time since treatment (hrs)	0	0.2	0.4	0.6	0.8	1	1.2	1.4	1.6	1.8	2	2.2	2.4	2.6	2.8	3	3.2	3.4	3.6	3.8	4	4.2	4.4	4.6	4.8	5	5.2	5.4	5.6	5.8	6	6.2	6.4	6.6	6.8	7	7.2	7.4	7.6	7.8	8	8.2	8.4	8.6	8.8	9	9.2
	Cell #	1	0.425526	0.490536	0.521579	0.542889	0.569863	0.573062	0.577565	0.584737	0.597802	0.580262	0.574692	0.546208	0.522227	0.491029	0.481434	0.464846	0.466071	0.467753	0.470933	0.482312	0.482388	0.481808	0.488661	0.500578	0.501484	0.496815	0.495885	0.488005	0.47803	0.464521	0.459026	0.452649	0.450183	0.440332	0.442354	0.449952	0.456941	0.460389	0.468621	0.468556	0.460038	0.446965	0.43966	0.426419	0.402858	0.387847	0.382288
	Mitogens	2	0.70091	0.704765	0.713397	0.707584	0.700159	0.686312	0.660487	0.641967	0.623831	0.607715	0.593444	0.580239	0.558652	0.55159	0.544286	0.535219	0.532848	0.532979	0.522408	0.518446	0.511232	0.499834	0.475163	0.455662	0.430675	0.410549	0.396046	0.395756	0.402508	0.402603	0.399331	0.393098	0.393431	0.390326	0.3831	0.385231	0.386027	0.391318	0.387578	0.388886	0.389834	0.393824	0.391969	0.395242	0.400127	0.409672	0.423674
		3	0.623801	NaN	0.608504	NaN	NaN	NaN	NaN	NaN	NaN	NaN	NaN	NaN	NaN	NaN	NaN	NaN	NaN	0.577167	NaN	NaN	0.556262	0.518883	0.497587	0.492017	0.483984	0.461738	0.464748	0.473997	0.465132	0.466444	0.477011	0.47271	0.468686	0.465784	0.461063	0.455456	0.446299	0.4447	0.443413	0.437359	0.432551	0.43809	0.429211	0.418019	0.405561	0.397537	0.380959
		4	0.38013	0.348149	0.343092	0.340155	0.355209	0.351876	0.35233	0.351908	0.348676	0.339788	0.336271	0.331201	0.327061	0.321275	0.320172	0.318823	0.321901	0.31735	0.312695	0.306488	0.300868	0.296342	0.29489	0.293587	0.289387	0.283575	0.278578	0.272384	0.265094	0.260877	0.256189	0.250102	0.243887	0.238501	0.231138	0.227107	0.224723	0.223742	0.222193	0.220273	0.217234	0.212785	0.208959	0.206984	0.200982	0.198301	0.197736
		5	0.535646	0.494028	0.48368	0.463103	0.45355	0.438294	0.425038	0.407697	0.395127	0.383486	0.373396	0.363202	0.357378	0.354587	0.353898	0.359059	0.365585	0.373549	0.381985	0.392557	0.407578	0.427083	0.445068	0.459102	0.476986	0.534494	0.595696	0.666945	0.738571	0.786466	0.78186	0.77917	0.750625	0.714543	0.683352	0.642968	0.590964	0.553822	0.522348	0.502592	0.496165	0.495239	0.489109	0.476402	0.44734	0.425569	0.399232
		6	0.47028	0.478674	0.470348	0.473505	0.469039	0.466922	0.467766	0.46713	0.459621	0.451968	0.436019	0.413497	0.387513	0.358917	0.337379	0.316879	0.308694	0.31467	0.326046	0.334901	0.346715	0.357834	0.365171	0.371479	0.38121	0.387794	0.386291	0.387373	0.38576	0.375539	0.371052	0.378201	0.378186	0.380544	0.394471	0.398368	0.391252	0.387818	0.384203	0.37651	0.370478	0.37462	0.368784	0.368462	0.35835	0.359343	0.351301
		7	0.454198	0.469023	0.447765	0.446147	0.437007	0.422018	0.420175	0.418798	0.407081	0.399894	0.404075	0.409516	0.41771	0.465981	0.514736	0.55805	0.591514	0.629109	0.618231	0.610936	0.603715	0.60117	0.59351	0.591015	0.590682	0.578766	0.566267	0.555895	0.546334	0.528458	0.521439	0.519279	0.514537	0.514951	0.518546	0.514142	0.509156	0.509673	0.508795	0.502358	0.506343	0.503081	0.495335	0.48192	0.464514	0.442053	0.42194
		8	0.58979	0.522133	0.530995	0.518688	0.526263	0.531121	0.513625	0.49871	0.491242	0.484526	0.486099	0.496351	0.504798	0.500867	0.491052	0.481428	0.466573	0.462819	0.467363	0.471692	0.470546	0.476482	0.476319	0.47987	0.470411	0.459886	0.451299	0.448423	0.430223	0.426338	NaN	0.433038	0.438742	0.434161	0.443389	0.452198	NaN	0.453431	0.457476	0.465743	0.465173	0.470255	0.467664	0.455647	0.432004	0.414145	0.39913
		9	0.443391	0.491466	0.521733	0.539734	0.558903	0.543125	0.519417	0.506148	0.503621	0.499208	0.541906	0.585743	0.617746	0.643921	0.659393	0.636099	0.61301	0.603447	0.587205	0.578602	0.574154	0.575349	0.567695	0.56532	0.558501	0.545841	0.531968	0.530517	0.521667	0.517518	0.520296	0.520594	0.509878	0.504212	0.497858	0.490507	0.481621	0.479213	0.477077	0.472923	0.468229	0.464821	0.456908	0.455627	0.448297	0.451099	0.444307
		10	0.446504	0.442757	0.459688	0.459723	0.460729	0.480531	0.494602	0.54681	0.609157	0.660863	0.693414	0.723445	0.697585	0.671547	0.654728	0.630454	0.610151	0.608851	0.605949	0.60772	0.619821	0.627687	0.625378	0.629348	0.622014	0.610906	0.601472	0.586005	0.562727	0.542938	0.542804	0.541136	0.548787	0.555253	0.550776	0.534036	0.515136	0.489787	0.467053	0.452414	0.43189	0.418935	0.412351	0.405709	0.407088	0.419632	0.436596
		11	0.514148	0.475658	0.486248	0.485397	0.484252	0.46994	0.4533	0.442162	0.419259	0.412925	0.399639	0.381077	NaN	0.367559	0.359631	NaN	0.360699	0.363772	0.365729	0.368666	0.367084	0.361479	0.349685	0.339927	0.336358	0.335641	0.338489	0.34567	0.355981	0.355349	0.357374	0.359959	0.365848	0.367278	0.374964	0.377691	0.372741	0.367314	0.364362	0.355352	0.347318	0.345388	0.337188	0.33149	0.317164	0.309382	0.300658
		12	0.639612	0.607035	0.575064	0.546076	0.524729	0.514383	0.506347	0.504373	0.510513	0.504914	0.508367	0.50783	0.5107	0.512825	0.530467	0.534289	0.533518	0.535118	0.52988	0.516757	0.507343	0.509016	0.502526	0.497611	0.491352	0.480304	0.465331	0.457025	0.450467	0.449169	0.451193	0.452743	0.454131	0.452024	0.446214	0.43795	0.425013	0.414092	0.405858	0.390831	0.382074	0.384353	0.379857	0.371599	0.36819	0.365831	0.358167
		13	0.405746	0.446582	0.465487	0.473826	0.464576	0.469936	0.471791	0.46599	0.477543	0.49059	0.497315	0.506374	0.508567	0.509016	0.511355	0.502351	0.491147	0.484357	0.476688	0.471395	0.469621	0.466389	0.466464	0.465741	0.4565	0.451674	0.450175	0.442973	0.443651	0.445822	0.451763	0.457017	0.46143	0.457506	0.443227	0.424728	0.401739	0.374713	0.350244	0.344459	0.345132	0.346857	0.348682	0.344246	0.328804	0.315461	0.309526
		14	0.344451	0.373312	0.376366	0.382261	0.378226	0.364624	0.359842	0.356725	0.389333	0.430152	0.463954	0.484319	0.503656	0.486487	0.465702	0.454851	0.448703	0.460004	0.43389	0.442478	0.442795	0.439135	0.422658	0.447329	0.437176	0.429632	0.413774	0.387574	0.354431	0.334414	0.315968	0.302613	0.297322	0.294139	0.282926	0.274626	0.274614	0.274619	0.274837	0.2699	0.261387	0.252032	0.266387	0.2856	0.296696	0.314238	0.326037
		15	0.256001	0.254239	0.262508	0.268061	0.270933	0.276333	0.281687	0.2869	0.291701	0.297501	0.292957	0.284255	0.274823	0.269001	0.265742	0.266785	0.264025	0.260241	0.250588	0.241918	0.232457	0.235219	0.234689	0.237073	0.237844	0.243832	0.243564	0.245096	0.245898	0.25002	0.25323	0.252108	0.252486	0.25446	0.254017	0.254828	0.255495	0.254162	0.25149	0.25147	0.242376	0.238507	0.234573	0.231564	0.226537	0.229081	0.230405
		16	0.393767	0.379891	0.423045	0.420811	0.451452	0.444667	0.416973	0.438588	0.462869	0.459095	0.489383	0.49278	0.494694	0.490551	0.481615	0.472859	0.467691	0.463129	0.449045	0.437694	0.425744	0.417122	0.409069	0.409425	0.412552	0.412706	0.396193	0.393796	0.395608	0.403008	0.411144	0.427315	0.43587	0.443539	0.4429	0.443309	0.45215	0.456061	0.446622	0.438822	0.43019	0.41194	0.393211	0.381498	0.367062	0.362066	0.361802
		17	0.335841	0.393396	0.375772	0.374098	0.359103	0.332499	0.315501	0.311747	0.3138	0.31825	0.342668	0.363758	0.376591	0.382549	0.382032	0.355984	0.330601	0.310703	0.293104	0.280775	0.271351	0.272032	0.274012	0.278946	0.278685	0.288853	0.300546	0.309829	0.316364	0.326158	0.33419	0.336031	0.340327	0.331533	0.328359	0.321235	0.314972	0.307436	0.305465	0.298434	0.288907	0.28322	0.272648	0.263937	0.252135	0.251841	0.249241
		18	0.337056	0.328959	0.297782	0.36239	0.416191	0.475593	0.536042	0.587263	0.559974	0.535519	0.517104	0.506322	0.497566	0.476509	0.453997	0.437301	0.420639	0.397539	0.382881	0.378193	0.367651	0.36424	0.368544	0.374163	0.375321	0.381639	0.381087	0.381389	0.386592	0.396159	0.393972	0.394016	0.39036	0.383687	0.370165	0.368675	0.369066	0.371188	0.368496	0.373518	0.372211	0.371561	0.371735	0.383109	0.388172	0.405237	0.431332
		19	0.444256	0.438374	0.435174	0.437742	0.436387	0.422806	0.418133	0.414637	0.401031	0.402461	0.410841	0.416329	0.418171	0.420946	0.443193	0.465351	0.484179	0.508312	0.530639	0.534275	0.531825	0.526459	0.517909	0.513275	0.502091	0.501094	0.501804	0.496008	0.491572	0.486136	0.471716	0.457288	0.450671	0.442649	0.437241	0.43606	0.43664	0.438902	0.443644	0.440699	0.426552	0.412033	0.400631	0.38566	0.37201	0.375773	0.38556
		20	NaN	NaN	NaN	NaN	NaN	NaN	NaN	NaN	NaN	NaN	NaN	NaN	NaN	NaN	NaN	NaN	NaN	NaN	0.407374	0.373516	0.386803	0.3968	0.416216	0.417642	0.419954	0.413466	0.407004	0.384864	0.39559	0.406222	0.400496	0.39761	0.403858	0.402395	0.404665	0.407988	0.407257	0.407152	0.401191	0.395246	0.382394	0.371911	0.370838	0.369904	0.359731	0.363058	0.367492
		21	0.51835	0.512652	0.495272	0.492671	0.487091	0.481574	0.478374	0.470285	0.461716	0.453062	0.44259	0.441532	0.444342	0.431844	0.418254	0.416998	0.408526	0.402403	0.402634	0.410186	0.414066	0.418439	0.419343	0.42432	0.438571	0.440375	0.440114	0.440658	0.440922	0.439865	0.440873	0.44884	0.450635	0.457615	0.439509	0.431009	0.422791	0.417647	0.404265	0.40462	0.402075	0.389067	0.386308	0.380543	0.367381	0.360864	0.362362
		22	0.29128	0.357797	0.363543	0.385467	0.383856	0.381859	0.380415	0.382408	0.382431	0.383513	0.383162	0.379663	0.37798	0.398494	0.418082	0.446747	0.468152	0.495121	0.488705	0.487406	0.483517	0.493283	0.486299	0.490742	0.493563	0.493828	0.488673	0.488775	0.485871	0.484279	0.477391	0.477019	0.483745	0.489775	0.498614	0.514797	0.523635	0.524539	0.51848	0.507089	0.492814	0.481593	0.479982	0.489444	0.474915	0.474742	0.469944
		23	0.592169	0.614524	0.618969	0.623042	NaN	0.637921	0.655419	0.667749	0.667037	0.67804	0.671031	0.653735	0.647994	0.635346	0.616197	0.588824	0.55351	0.522109	0.498861	0.470668	0.461529	0.460005	0.454994	0.445652	0.450537	0.4422	0.431431	0.432861	0.43678	0.436001	0.43886	0.447234	0.447491	0.44256	0.435969	0.429926	0.422397	0.411092	0.410042	0.409331	0.410605	0.40395	0.39943	0.385237	0.376743	0.366282	0.369518
		24	0.2687	0.307721	0.321261	0.336608	0.345732	0.341211	0.334859	0.335107	0.334897	0.328547	0.327306	0.328821	0.328142	0.323475	0.327171	0.33113	0.356331	0.378729	0.405655	0.428258	0.452594	0.452024	0.450724	0.447682	0.444307	0.442713	0.439267	0.435395	0.430212	0.427976	0.42089	0.418793	0.416158	0.417042	0.411676	0.407967	0.404531	0.398924	0.38886	0.38294	0.376548	0.366291	0.357973	0.351755	0.338899	0.336401	0.339216
		25	0.645418	0.659517	0.656324	0.656914	0.65394	0.646069	0.637778	0.643551	0.640789	0.640636	0.638265	0.642116	0.626644	0.624488	0.618792	0.613166	0.597	0.591165	0.575857	0.564003	0.556702	0.552994	0.547562	0.540884	0.532478	0.526125	0.523207	0.531914	0.531796	0.537063	0.546107	0.550345	0.541979	0.543193	0.533606	0.509997	0.489508	0.468485	0.447636	0.435865	0.430411	0.419743	0.412998	0.407521	0.39419	0.38263	0.374877
		26	0.693433	0.68829	0.700596	0.701266	0.708132	0.731353	0.74321	0.757148	0.769782	0.767553	0.748696	0.722258	0.68884	0.661755	0.64551	0.630348	0.623698	0.617523	0.604552	0.588082	0.576399	0.557103	0.543905	0.53485	0.521608	0.509329	0.500614	0.486417	0.47722	0.472134	0.461117	0.457113	0.455766	0.451246	0.451741	0.456428	0.45812	0.460193	0.461939	0.455974	0.449396	0.445634	0.445539	0.450693	0.454793	0.472364	0.495045
		27	0.579222	0.623412	0.623921	0.620618	0.636047	0.619448	0.618173	0.606947	0.606577	0.582815	0.562938	0.538753	0.509688	0.49898	0.489851	0.485374	0.487274	0.486466	0.472108	0.453549	0.435713	0.419342	0.408752	0.39502	0.381511	0.375488	0.372926	0.371573	0.372956	0.382808	0.380975	0.37514	0.376352	0.378825	0.377132	0.380219	0.385705	0.394298	0.399205	0.404384	0.408669	0.411856	0.396975	0.382892	0.363673	0.351877	0.34018
		28	0.712146	0.714205	0.67788	0.656705	0.629913	0.611154	0.606093	0.609513	0.615583	0.617035	0.614727	0.610135	0.603418	0.597824	0.597845	0.600281	0.593662	0.590655	0.582407	0.583032	0.570738	0.56667	0.557859	0.547949	0.522856	0.514726	0.505431	0.49832	0.489359	0.487804	0.482396	0.481628	0.479896	0.479506	0.480112	0.483834	0.483144	0.481911	0.487745	0.482968	0.482068	0.476965	0.476399	0.471848	0.46988	0.470996	0.475087
		29	0.608039	0.582889	0.567505	0.551661	0.538377	0.525352	0.505765	0.490498	0.484059	0.486494	0.487095	0.491474	0.488066	0.479231	0.460765	0.449935	0.434873	0.431343	0.426163	0.421191	0.414388	0.411857	0.41088	0.410608	0.413712	0.422268	0.427559	0.421004	0.419664	0.413898	0.406099	0.40683	0.412051	0.41825	0.422964	0.426948	0.429166	0.446335	0.463014	0.483621	0.507555	0.529726	0.541861	0.552032	0.559715	0.574681	0.573186
		30	0.915142	0.879283	0.851411	0.825356	0.807873	0.797223	0.788727	0.785098	0.781218	0.76856	0.758164	0.742723	0.734893	0.717212	0.710669	0.692198	0.681694	0.660942	0.651326	0.635238	0.633199	0.627958	0.624828	0.621658	0.619737	0.616174	0.607939	0.608318	0.605522	0.601144	0.600763	0.600071	0.594124	0.588688	0.573497	0.549685	0.530367	0.50626	0.486827	0.475527	0.468751	0.46552	0.465766	0.459544	0.448872	0.435306	0.425354
		31	0.504371	0.526703	0.528431	0.539522	0.529032	0.532655	0.525933	0.5091	0.478676	0.456685	0.420501	0.387674	0.360429	0.344664	0.332232	0.326587	0.326687	0.330307	0.332986	0.335949	0.338811	0.337179	0.338001	0.333065	0.327776	0.317046	0.314649	0.309728	0.307747	0.30779	0.310501	0.310435	0.31053	0.312584	0.315343	0.322147	0.331608	0.3362	0.34195	0.349914	0.34974	0.346268	0.344664	0.344899	0.332929	0.329024	0.330192
		32	0.597531	0.623976	0.637727	0.649717	0.653199	0.654663	0.653012	0.64834	0.644091	0.635822	0.626714	0.615148	0.604548	0.587283	0.574742	0.565145	0.553705	0.536041	0.518812	0.499919	0.484382	0.461919	0.466517	0.468139	0.467985	0.462044	0.460027	0.440749	0.433048	0.422075	0.413187	0.412011	0.408755	0.40575	0.409198	0.412912	0.417535	0.422895	0.42104	0.415842	0.408806	0.402703	0.395317	0.387573	0.377124	0.38057	0.37646
		33	0.493545	0.463284	0.452803	0.431044	0.416611	0.405436	0.39667	0.391177	0.393193	0.387071	0.388746	0.382566	0.379969	0.375409	0.377298	0.374722	0.375479	0.37191	0.36853	0.369747	0.36761	0.365819	0.360296	0.366422	0.363498	0.359644	0.354521	0.354966	0.345046	0.348483	0.349617	0.354851	0.360939	0.368525	0.362193	0.359038	0.354346	0.343683	0.334227	0.330721	0.325725	0.322631	0.31942	0.312408	0.296127	0.294408	0.294449
		34	0.795583	0.795463	0.793879	0.786306	0.788878	0.78134	0.773457	0.774205	0.773266	0.764223	0.755572	0.742139	0.731701	0.724828	0.715395	0.706843	0.701151	0.69185	0.68169	0.67297	0.667111	0.652525	0.635718	0.619179	0.598233	0.575565	0.564985	0.553321	0.536636	0.522525	0.517221	0.516295	0.51419	0.520264	0.523814	0.524181	0.519016	0.514697	0.500924	0.493055	0.483536	0.481738	0.47336	0.476967	0.482806	0.499948	0.508079
		35	0.844261	0.932189	0.874653	0.886445	0.863822	0.836797	0.849284	0.833381	0.797675	0.76321	0.733549	0.701283	0.668149	0.629439	0.582856	0.538799	0.506753	0.478167	0.462679	0.457466	0.460237	0.455452	0.448487	0.445623	0.441571	0.433206	0.433028	0.43437	0.432488	0.43417	0.431759	0.421882	0.417099	0.411659	0.402445	0.397749	0.395863	0.391209	0.387253	0.390701	0.386131	0.385643	0.377519	0.368747	0.344101	0.337394	0.326229
		36	0.471051	0.479145	0.490332	0.503918	0.516447	0.525597	0.534784	0.537601	0.537427	0.544436	0.549748	0.551734	0.552975	0.548644	0.531746	0.515816	0.506022	0.491925	0.478683	0.465559	0.452784	0.436418	0.423106	0.414615	0.411713	0.411875	0.415635	0.420193	0.424612	0.427735	0.426353	0.423043	0.42325	0.424176	0.420266	0.414672	0.404657	0.395754	0.38582	0.382694	0.380056	0.388938	0.391508	0.394198	0.383426	0.385424	0.381054
		37	0.612776	0.702354	0.726431	0.752643	0.748291	0.745745	0.742611	0.735031	0.7369	0.736322	0.734695	0.724839	0.720004	0.710257	0.710674	0.708749	0.710601	0.711827	0.707893	0.709459	0.708657	0.695232	0.679265	0.663363	0.629194	0.592334	0.566521	0.545989	0.535929	0.534141	0.539577	0.537934	0.539833	0.535425	0.537058	0.533201	0.546735	0.556966	0.568328	0.563178	0.56369	0.551104	0.532796	0.509732	0.481436	0.458873	0.441035
		38	0.395657	0.451858	0.462257	0.480527	0.468775	0.463695	0.451439	0.440852	0.429919	0.435205	0.435076	0.442944	0.479042	0.511726	0.534371	0.549949	0.55692	0.529566	0.503155	0.481126	0.46954	0.460308	0.455435	0.451024	0.446293	0.439416	0.435657	0.428836	0.419407	0.41086	0.40218	0.392763	0.391298	0.392538	0.39029	0.387794	0.385159	0.375136	0.362384	0.354513	0.350024	0.345812	0.343763	0.344226	0.335408	0.329424	0.32642
		39	0.770552	0.749734	0.719963	0.704577	0.681128	0.663586	0.663102	0.659255	0.643247	0.638174	0.629276	0.613948	0.593372	0.578571	0.56121	0.55488	0.534296	0.528821	0.519338	0.507789	0.500743	0.507989	0.505387	0.508283	0.515016	0.513153	0.507347	0.501149	0.494098	0.482866	0.475075	0.466248	0.463484	0.462045	0.464825	0.463288	0.462391	0.456967	0.455143	0.437062	0.425266	0.410053	0.39619	0.377918	0.363825	0.352673	0.345805
		40	0.410841	0.420009	0.413617	0.410498	0.409073	0.408098	0.409325	0.411996	0.409688	0.405739	0.39462	0.385313	0.379282	0.378004	0.370207	0.366631	0.361092	0.356062	0.357189	0.361231	0.366441	0.373429	0.389649	0.399053	0.408463	0.421908	0.430273	0.428379	0.430211	0.427822	0.425245	0.423445	0.41485	0.406328	0.402812	0.387405	0.378471	0.37942	0.376015	0.376878	0.388469	0.398342	0.398514	0.397018	0.382755	0.37087	0.353867
		41	0.367545	0.431907	0.510034	0.56246	0.60376	0.627226	0.639157	0.606733	0.593359	0.573066	0.543439	0.512409	0.519807	0.504419	0.506048	0.525924	0.541213	0.555208	0.570373	0.59738	0.606251	0.609037	0.605548	0.608259	0.579892	0.5548	0.531157	0.517488	0.495982	0.485774	0.478811	0.478537	0.463947	0.462391	0.450236	0.443508	0.434242	0.431841	0.428802	0.443741	0.451346	0.465837	0.483847	0.49913	0.495783	0.498837	0.502089
		42	0.461954	0.436743	0.41339	0.393109	0.374085	0.359841	0.3474	0.350865	0.347616	0.353307	0.349433	0.346435	0.342305	0.338076	0.330148	0.333175	0.333114	0.333224	0.340494	0.345384	0.35619	0.36341	0.371336	0.378167	0.379358	0.39361	0.386726	0.397971	0.387692	0.384429	0.381424	0.383634	0.385796	0.407515	0.422141	0.419636	0.440695	0.440548	0.438804	0.44292	0.445463	0.438666	0.432144	0.424987	0.41222	0.414041	0.418956
		43	0.684882	0.528888	0.585979	0.587299	0.642326	0.679298	0.668892	0.64161	0.616627	0.579068	0.557454	0.544409	0.535857	0.523941	0.512682	0.497686	0.483061	0.468919	0.46013	0.451775	0.451022	0.448792	0.442275	0.431301	0.422986	0.414028	0.406817	0.398697	0.397122	0.396422	0.394057	0.397339	0.398062	0.403873	0.412845	0.416575	0.420859	0.431473	0.436552	0.442559	0.455739	0.466414	0.474782	0.476981	0.478425	0.478551	0.480617
		44	0.673943	0.694748	0.702122	0.703943	0.690232	0.655589	0.618755	0.580235	0.538571	0.510965	0.494484	0.48324	0.476647	0.473149	0.46431	0.457035	0.445502	0.430298	0.420782	0.415675	0.413406	0.4098	0.410448	0.411567	0.411173	0.40808	0.405802	0.40872	0.407616	0.408735	0.407548	0.405548	0.398645	0.394341	0.383214	0.372678	0.360843	0.348401	0.335516	0.332419	0.33499	0.334895	0.338081	0.339485	0.33628	0.326402	0.327531
		45	0.604088	0.597747	0.603961	0.606094	0.598579	0.626753	0.646047	0.666963	0.648284	0.641779	0.635971	0.633906	0.621731	0.656569	0.676902	0.658213	0.632138	0.607467	0.573483	0.54284	0.515543	0.497866	0.479325	0.464629	0.448742	0.438008	0.422731	0.410776	0.395297	0.391062	0.380491	0.373998	0.368178	0.369318	0.365945	0.366637	0.367267	0.370701	0.371306	0.383309	0.395695	0.402199	0.407145	0.411269	0.398102	0.389965	0.383182
		46	0.362926	0.410802	0.43553	0.462811	0.46611	0.470231	0.471689	0.45962	0.445141	0.447416	0.433323	0.413912	0.414646	0.398202	0.38757	0.383989	0.383383	0.395499	0.424382	0.436535	0.454265	0.47265	0.466669	0.461464	0.459263	0.444052	0.428216	0.420205	0.407044	0.399331	0.397764	0.393176	0.387531	0.38216	0.378394	0.377548	0.377592	0.379584	0.37889	0.37926	0.374296	0.37164	0.370559	0.369291	0.361058	0.35982	0.361353
		47	0.647554	0.690281	0.736595	0.760545	0.768612	0.752676	0.709886	0.669627	0.636678	0.617054	0.603345	0.59603	0.591228	0.580587	0.55713	0.537299	0.520843	0.506981	0.50003	0.498096	0.503555	0.514334	0.517499	0.516228	0.515134	0.514547	0.513531	0.509096	0.511619	0.515794	0.520071	0.522868	0.528971	0.528935	0.524614	0.522437	0.513595	0.511349	0.502417	0.497023	0.488973	0.482036	0.468958	0.465617	0.449207	0.436893	0.425346
		48	0.645165	NaN	NaN	NaN	NaN	NaN	NaN	NaN	NaN	NaN	NaN	NaN	NaN	NaN	NaN	0.593454	0.558577	0.52081	0.478608	0.457418	0.432744	0.414729	0.409488	0.421548	0.410222	0.409865	0.415023	0.410697	0.399536	0.395725	0.391677	0.391445	0.394566	0.395183	0.390183	0.389521	0.385247	0.379656	0.386903	0.388349	0.384817	0.380805	0.374216	0.36277	0.350065	0.342183	0.336458
		49	0.544759	0.577774	0.587224	0.588097	0.569835	0.572262	0.561144	0.551359	0.539341	0.525438	0.500758	0.491497	0.496672	0.507759	0.521656	0.544024	0.543604	0.53261	0.522111	0.499742	0.468746	0.471399	0.468769	0.464381	0.4698	0.490873	0.48614	0.48364	0.484268	0.48543	0.469735	0.454953	0.444343	0.433036	0.424029	0.423672	0.421397	0.41472	0.406576	0.403309	0.39522	0.38952	0.393119	0.392802	0.37846	0.374588	0.369709
		50	0.567805	0.639651	NaN	NaN	NaN	NaN	NaN	NaN	NaN	NaN	NaN	0.647254	0.654988	0.637743	0.613873	0.59232	0.584068	0.578429	0.581015	0.567821	0.547839	0.519929	0.486702	0.45373	0.422719	0.391892	0.37449	0.360068	0.347133	0.349461	0.352512	0.357987	0.362081	0.364913	0.355504	0.35582	0.351835	0.349047	0.346166	0.350696	0.350684	0.349677	0.348643	0.345639	0.333358	0.326024	0.346323
		51	0.427918	0.491814	0.509589	0.536773	0.537881	0.542994	0.541099	0.541408	0.534779	NaN	NaN	NaN	NaN	0.528318	0.520533	0.515061	0.526615	0.533607	0.541021	0.523946	0.527526	0.506435	0.477705	0.470507	0.483725	0.45864	0.46057	0.441172	0.434211	0.434011	0.426895	0.39385	0.401946	0.369454	0.339347	0.365684	0.401352	0.429889	0.467656	0.50648	0.511615	0.505674	0.501169	0.499122	0.47662	0.465615	0.457658
		52	0.376198	0.383491	0.379446	0.369348	0.356645	0.353405	0.355555	0.355551	0.369745	0.377082	0.379453	0.373949	0.371708	0.367233	0.36328	0.359016	0.357172	0.353116	0.345168	0.344283	0.345386	0.344993	0.35043	0.351249	0.348368	0.341918	0.333497	0.329299	0.327831	0.321586	0.321317	0.325057	0.323124	0.344731	0.370769	0.393572	0.422582	0.47352	0.504034	0.548154	0.603143	0.638739	0.65797	0.67394	0.665354	0.662095	0.683409
		53	0.606067	0.604315	0.627595	0.647211	0.674224	0.691442	0.694347	0.67239	0.650889	0.614633	0.582304	0.55056	0.54667	0.531263	0.525545	0.525742	0.523945	0.517933	0.505076	0.492557	0.478278	0.469624	0.47094	0.480205	0.489528	0.487866	0.489717	0.482754	0.471538	0.459252	0.461194	0.46443	0.468304	0.465311	0.4676	0.462781	0.454835	0.450369	0.455485	0.455179	0.453774	0.451169	0.445526	0.441995	0.427993	0.42415	0.422203
		54	0.518551	0.507341	0.50136	0.498079	0.507834	0.512415	0.530804	0.544684	0.555065	0.560777	0.562471	0.547873	0.537365	0.530126	0.52748	0.526085	0.529415	0.518064	0.498559	0.474777	0.438751	0.4091	0.390103	0.399379	0.411478	0.4336	0.451708	0.46712	0.461116	0.446284	0.437933	0.430142	0.424933	0.421842	0.418379	0.410567	0.404723	0.398483	0.391971	0.385906	0.385377	0.390565	0.391715	0.393054	0.385726	0.38343	0.383136
		55	0.336723	0.318959	0.323125	0.321395	0.325468	0.32505	0.326551	0.322366	0.326476	0.33627	0.344319	0.34567	0.359953	0.362777	0.354368	0.360186	0.36258	0.35821	0.351103	0.354955	0.360492	0.373633	0.387442	0.408351	0.415099	0.414309	0.412714	0.412133	0.410482	0.415524	0.413282	0.404819	0.395035	0.386584	0.377216	0.373691	0.37342	0.369772	0.36197	0.356938	0.358581	0.3549	0.356882	0.361921	0.357753	0.353354	0.352439
		56	0.500974	0.402931	0.403109	0.387117	0.397245	0.412576	0.423498	0.433339	0.446891	0.457467	0.465312	0.469726	0.484584	0.497316	0.515903	0.524635	0.516439	0.488974	0.461552	0.432913	0.417994	0.417697	0.420357	0.425903	0.426923	0.425579	0.419641	0.409062	0.39343	0.385642	0.379646	0.380534	0.386063	0.38959	0.385337	0.37947	0.372561	0.366496	0.367355	0.368262	0.371916	0.377193	0.378848	0.374711	0.365684	0.359135	0.349335
		57	0.50531	0.45709	0.450028	0.434942	0.435314	0.430073	0.425803	0.416627	0.412188	0.399017	0.390461	0.384292	0.375493	0.366935	0.362389	0.368834	0.372407	0.376082	0.377919	0.387095	0.389996	0.393717	0.395411	0.404033	0.409925	0.409039	0.414594	0.416091	0.411596	0.410566	0.410724	0.409679	0.402368	0.399062	0.381188	0.367004	0.349849	0.343647	0.329645	0.323801	0.318515	0.310408	0.307723	0.31355	0.313025	0.315108	0.322544
		58	0.437647	0.419295	0.405376	0.392192	0.379018	0.378524	0.383913	0.393823	0.411015	0.42632	0.444756	0.453856	0.46184	0.465825	0.473069	0.478697	0.484124	0.483539	0.47922	0.472596	0.464677	0.460212	0.458021	0.458948	0.459059	0.460326	0.457236	0.452698	0.449396	0.445483	0.439053	0.433168	0.430304	0.425302	0.420425	0.419256	0.419446	0.421302	0.424833	0.427483	0.424763	0.422963	0.422644	0.422896	0.412233	0.413269	0.417673
		59	NaN	0.345758	0.354938	0.378249	0.389442	0.393391	0.391073	0.383085	0.368149	0.362528	0.357711	0.355109	0.353202	0.343127	0.330645	0.328943	0.32701	0.324041	0.325599	0.325927	0.322088	0.317784	0.317111	0.318804	0.323675	0.325425	0.330121	0.332435	0.337645	0.342733	0.348982	0.350327	0.351301	0.348964	0.344539	0.336766	0.333499	0.332295	0.328208	0.324311	0.322237	0.321596	0.321156	0.322007	0.313081	0.311472	0.30673
		60	0.560971	0.577356	0.551793	0.53508	0.527309	0.5117	0.504767	0.512604	0.520723	0.523871	0.52112	0.512776	0.509182	0.492789	0.472113	0.474952	0.480785	0.478988	0.485413	0.48577	0.469371	0.451143	0.43902	0.426597	0.418629	0.409853	0.402139	0.393892	0.388711	0.381465	0.376291	0.373709	0.371762	0.370254	0.366637	0.363052	0.359962	0.355559	0.35162	0.350838	0.34757	0.343104	0.343916	0.337854	0.323556	0.325418	0.323807
		61	0.478489	0.504745	0.510501	0.517086	0.520237	0.519148	0.519154	0.522118	0.527548	0.534627	0.5464	0.550627	0.554189	0.557923	0.55823	0.551423	0.550365	0.545643	0.537443	0.529296	0.519862	0.513527	0.505147	0.497428	0.484228	0.476673	0.47025	0.460213	0.451962	0.448575	0.441616	0.43217	0.426294	0.418255	0.412109	0.406176	0.400356	0.397174	0.396454	0.396293	0.399119	0.403424	0.400771	0.398267	0.386372	0.38009	0.376255
		62	0.506748	0.512901	0.514637	0.51066	0.500883	0.486283	0.469404	0.454343	0.444467	0.437257	0.437495	0.435511	0.432623	0.427741	0.41771	0.419326	0.427063	0.429	0.436584	0.450537	0.446466	0.436814	0.427254	0.41638	0.40554	0.391265	0.382765	0.376359	0.373027	0.369875	0.376252	0.376869	0.375463	0.367613	0.364088	0.353175	0.345764	0.345035	0.338621	0.328367	0.321465	0.316271	0.309536	0.314874	0.315036	0.316017	0.316551
		63	0.450738	0.425211	0.435549	0.433771	0.483587	0.518248	0.547731	0.573852	0.592066	0.564963	0.542652	0.515412	0.493604	0.479482	0.466895	0.451512	0.444298	0.44182	0.434747	0.433023	0.432032	0.426978	0.41694	0.407533	0.394565	0.383918	0.370198	0.358063	0.346255	0.346456	0.34779	0.354122	0.360473	0.363336	0.358145	0.348062	0.329172	0.314125	0.304611	0.291475	0.282931	0.281808	0.279634	0.281506	0.280167	0.278399	0.273699
		64	0.519337	0.511428	0.508429	0.505254	0.500208	0.50387	0.504489	0.506208	0.507277	0.500675	0.488147	0.478602	0.465989	0.457052	0.462594	0.468385	0.47587	0.493181	0.501077	0.503129	0.507699	0.511397	0.509416	0.509058	0.512029	0.521454	0.521456	0.516199	0.514575	0.502745	0.487026	0.479079	0.475338	0.475659	0.483886	0.492395	0.495012	0.489704	0.48318	0.472707	0.46244	0.453055	0.450958	0.443026	0.418643	0.403708	0.389515
		65	0.637224	0.612267	0.60417	0.580918	0.564575	0.560716	0.539519	0.544769	0.555939	0.565787	0.553891	0.564876	0.548782	0.534189	0.516517	0.50372	0.477911	0.450343	0.429788	0.419066	0.409976	0.413713	0.422356	0.431573	0.432417	0.433128	0.428681	0.415808	0.392876	0.378652	0.363826	0.351168	0.343423	0.342167	0.336018	0.334233	0.330448	0.332331	0.33251	0.339204	0.340675	0.344779	0.350817	0.363802	0.367345	0.388179	0.418107
		66	0.421676	0.470056	NaN	NaN	0.492597	NaN	0.505421	0.510634	0.520344	0.525827	0.519995	0.519283	0.511038	0.48742	0.461905	0.443054	0.429264	0.415452	0.408621	0.403561	0.393832	0.37761	0.36218	0.344084	0.326967	0.324211	0.328887	0.335465	0.343675	0.350429	0.34618	0.336829	0.330553	0.325082	0.325704	0.328958	0.334182	0.338184	0.346594	0.351072	0.360396	0.368473	0.374102	0.372387	0.367504	0.36394	0.361354
		67	0.703681	0.715053	0.713646	0.718247	0.71481	0.714914	0.710353	0.704519	0.694545	0.689514	0.676375	0.663492	0.653008	0.638352	0.621296	0.609412	0.605975	0.593867	0.590589	0.588361	0.581851	0.568989	0.561157	0.54627	0.542193	0.54137	0.539766	0.534063	0.542846	0.542352	0.53554	0.529872	0.534968	0.526465	0.513279	0.50648	0.497579	0.479763	0.460661	0.446363	0.43422	0.42931	0.428919	0.427143	0.424996	0.431463	0.437054
		68	0.553947	0.54138	0.51889	0.500988	0.484902	0.478658	0.473872	0.483943	0.496095	0.515021	0.5412	0.574255	0.602413	0.634441	0.669857	0.685272	0.686706	0.677569	0.666922	0.64584	0.625782	0.62421	0.623812	0.614033	0.611793	0.617641	0.619438	0.619821	0.614693	0.605166	0.588445	0.563417	0.540117	0.527656	0.506722	0.48912	0.473098	0.466907	0.446954	0.437371	0.428375	0.421278	0.401634	0.405387	0.386516	0.377124	0.3685
		69	0.56577	0.662159	0.68958	0.717765	0.71453	0.703483	0.694809	0.683565	0.665562	0.654217	0.632588	0.597812	0.571263	0.551737	0.529344	0.515523	0.497978	0.486166	0.476145	0.461575	0.434385	0.413103	0.383063	0.356181	0.332719	0.324055	0.324002	0.332928	0.340694	0.346331	0.346004	0.345949	0.336144	0.325925	0.318775	0.317947	0.325227	0.328218	0.329012	0.329989	0.331695	0.322059	0.325678	0.32451	0.31664	0.312161	0.305571
		70	0.499551	0.545724	0.590094	0.620335	0.634073	0.642334	0.625726	0.606583	0.588895	0.566602	0.542056	0.517734	0.497978	0.471525	0.450588	0.437583	0.428991	0.420389	0.422511	0.430989	0.445289	0.457878	0.466181	0.474203	0.480873	0.477067	0.482583	0.491903	0.494024	0.490341	0.485681	0.478861	0.475528	0.479006	0.485492	0.493836	0.499114	0.493454	0.487483	0.484877	0.48282	0.480718	0.483716	0.478903	0.46438	0.465686	0.46437
		71	0.650684	0.617973	0.606513	0.601032	0.600341	0.602369	0.601085	0.609902	0.61106	0.616039	0.628044	0.649091	0.657502	0.668891	0.678791	0.676919	0.66972	0.662872	0.649139	0.634578	0.620719	0.601271	0.578711	0.558952	0.535952	0.512105	0.49821	0.488739	0.484137	0.479337	0.480888	0.481791	0.483652	0.474989	0.465934	0.455968	0.442951	0.428201	0.420775	0.416991	0.413786	0.407963	0.403029	0.398625	0.391556	0.392884	0.388785
		72	0.550097	0.505012	0.506411	0.487155	0.481862	0.481441	0.475916	0.47765	0.481718	0.486331	0.48936	0.486573	0.47913	0.479966	0.47315	0.462063	0.456871	0.452814	0.445365	0.442294	0.446563	0.443451	0.439087	0.43961	0.442336	0.44094	0.44291	0.449615	0.451384	0.445432	0.443219	0.44149	0.439818	0.43535	0.43768	0.441624	0.44705	0.460927	0.48541	0.520133	0.563102	0.602325	0.635524	0.666146	0.698237	0.718993	0.710527
		73	0.462275	0.542482	0.579002	0.617667	0.631644	0.634045	0.629805	0.621979	0.613558	0.597695	0.591911	0.583473	0.565147	0.543285	0.521875	0.489469	0.463849	0.449162	0.435921	0.437433	0.442488	0.447141	0.435077	0.444264	0.449073	0.452898	0.445144	0.456352	NaN	NaN	NaN	NaN	NaN	NaN	0.447835	0.438138	0.434152	0.444216	0.444489	0.446789	0.445676	0.441533	0.431393	0.425435	0.403804	0.391996	0.382578
		74	0.711512	0.69189	0.670678	0.667402	0.660023	0.641917	0.630396	0.622797	0.606645	0.593726	0.580099	0.562255	0.540693	0.512531	0.493247	0.484798	0.480939	0.472298	0.46825	0.454303	0.438726	0.423252	0.414237	0.404299	0.405584	0.401822	0.404942	0.402636	0.399845	0.396478	0.392505	0.385212	0.382397	0.376367	0.374926	0.370996	0.366269	0.364833	0.362918	0.357448	0.355186	0.350241	0.340653	0.338589	0.328824	0.320997	0.32137
		75	0.845414	0.857405	0.84099	0.824515	0.796684	0.764969	0.73006	0.701737	0.680625	0.665871	0.651958	0.643208	0.634983	0.619594	0.603639	0.59351	0.581086	0.567401	0.557116	0.539231	0.523096	0.508137	0.499381	0.490352	0.486387	0.478663	0.474061	0.463461	0.452441	0.447015	0.443637	0.439958	0.440588	0.440022	0.443341	0.441489	0.439326	0.436635	0.429458	0.421948	0.414976	0.413241	0.406628	0.409343	0.393871	0.384225	0.377749
		76	0.550483	0.564746	0.550883	0.538301	0.518599	0.49445	0.471756	0.454233	0.44245	0.435683	0.427695	0.425212	0.425403	0.41762	0.415538	0.408494	0.434802	0.457321	0.488066	0.506469	0.526373	0.510584	0.494867	0.479879	0.465839	0.453782	0.449336	0.445763	0.440905	0.431577	0.424382	0.417431	0.412903	0.40888	0.418072	0.426098	0.430081	0.429226	0.429034	0.42362	0.419608	0.413442	0.400318	0.386946	0.364535	0.351982	0.338941
		77	0.581932	0.554701	0.556207	0.554797	0.549638	0.57917	0.564355	0.55827	0.550353	0.548812	0.526356	0.516498	0.517498	0.5018	0.476625	0.462141	0.443625	0.433483	0.422125	0.417622	0.40913	0.402238	0.397412	0.389075	0.382908	0.378676	0.378486	0.382847	0.399522	0.408358	0.415939	0.422836	0.421245	0.406923	0.392597	0.379576	0.367835	0.357635	0.351494	0.344838	0.339802	0.33468	0.330279	0.327671	0.320907	0.321959	0.321256
		78	0.597167	0.596819	0.576475	0.569344	0.55786	0.548267	0.55058	0.54273	0.534809	0.538117	0.535495	0.533642	0.540433	0.54283	0.534143	0.537967	0.533506	0.525363	0.523859	0.523496	0.518777	0.516519	0.503349	0.490173	0.478852	0.477567	0.47586	0.480698	0.480333	0.471772	0.461768	0.454968	0.454227	0.450543	0.451676	0.446356	0.443504	0.445066	0.440067	0.464266	0.472629	0.4951	0.485568	0.512441	0.495243	0.501201	0.493165
		79	0.609147	0.618304	0.60706	0.604142	0.589842	0.5825	0.578754	0.572466	0.565211	0.566833	0.570664	0.577385	0.580631	0.581484	0.572053	0.552021	0.530581	0.509604	0.489286	0.478334	0.4736	0.46694	0.463067	0.464445	0.459963	0.456003	0.452466	0.454335	0.455766	0.458084	0.458397	0.456697	0.453476	0.454367	0.465412	0.478382	0.482768	0.487578	0.4778	0.465392	0.456436	0.456805	0.449661	0.449276	0.441569	0.432993	0.437138
		80	0.660105	0.687195	0.657603	0.667106	0.662227	0.650727	0.650934	0.659445	0.633564	0.597668	0.574317	0.538536	0.50969	0.491225	0.492251	0.473851	0.465866	0.461372	0.461376	0.456061	0.46286	0.476447	0.485745	0.485448	0.484398	0.484785	0.482551	0.492111	0.499772	0.508079	0.514086	0.505843	0.493716	0.479051	0.466568	0.450101	0.44605	0.443075	0.435876	0.426135	0.416809	0.406497	0.397613	0.389641	0.384647	0.383115	0.386633
		81	0.67371	0.687566	0.638722	0.582639	0.520844	0.453283	0.381664	0.370309	0.366424	0.368845	0.369667	0.376162	0.402646	0.425349	0.439126	0.462659	0.483497	0.477219	0.472492	0.477977	0.473671	0.465555	0.467787	0.468994	0.4588	0.451476	0.450412	0.445616	0.436433	0.436772	0.436416	0.432239	0.426953	0.424287	0.417819	0.4099	0.401464	0.389167	0.381029	0.379402	0.378702	0.382615	0.394824	0.406708	0.40267	0.406774	0.411992
		82	0.585526	0.645815	0.683225	0.714084	0.729834	0.727225	0.707611	0.687948	0.665102	0.641271	0.624851	0.609781	0.601515	0.590654	0.582174	0.58544	0.594312	0.60307	0.6092	0.613298	0.616365	0.614579	0.608425	0.597328	0.583171	0.559953	0.539092	0.526765	0.519021	0.507916	0.50052	0.488042	0.471994	0.463276	0.455625	0.448397	0.453975	0.460467	0.470213	0.491661	0.506116	0.505415	0.493931	0.487312	0.459002	0.440838	0.442646
		83	0.693763	0.728019	0.746321	0.759153	0.766994	0.768903	0.760937	0.744855	0.722121	0.694084	0.667292	0.642069	0.625521	0.612917	0.599406	0.584706	0.572118	0.567117	0.564098	0.560144	0.555671	0.549255	0.537961	0.529957	0.519071	0.519421	0.516247	0.50797	0.500531	0.498568	0.489499	0.485936	0.487426	0.488545	0.489219	0.484709	0.478256	0.468524	0.46065	0.45097	0.44716	0.448686	0.451941	0.454772	0.443466	0.439792	0.432198
		84	0.671987	0.683897	0.687551	0.697514	0.697431	0.706178	0.703122	0.702609	0.692076	0.679832	0.654384	0.631153	0.607597	0.584087	0.571826	0.571045	0.575094	0.575825	0.582956	0.580874	0.576555	0.564746	0.548893	0.530568	0.51337	0.496569	0.485739	0.480458	0.472858	0.471078	0.4624	0.454841	0.454636	0.454235	0.451856	0.455367	0.462042	0.467851	0.475672	0.474157	0.478221	0.475393	0.469856	0.461908	0.457518	0.445711	0.442213
		85	0.769882	0.697699	0.645503	0.604869	0.593698	0.576857	0.579784	0.597129	0.618257	0.616584	0.624415	0.632183	0.615174	0.596815	0.58655	0.571672	0.55185	0.549531	0.538919	0.530139	0.527515	0.529428	0.520036	0.519447	0.523865	0.521157	0.514862	0.510369	0.503121	0.499571	0.492404	0.487017	0.480328	0.475038	0.461951	0.452949	0.444334	0.433726	0.425018	0.419949	0.413236	0.415082	0.414952	0.410964	0.395716	0.390052	0.373415
		86	0.688181	0.720391	0.740292	0.761276	0.774903	0.779676	0.776791	0.768456	0.753979	0.734493	0.714575	0.698214	0.692096	0.679588	0.676939	0.652884	0.628713	NaN	NaN	NaN	NaN	0.610007	0.590793	0.56793	0.566968	0.562667	0.550757	0.539324	0.52537	0.50505	0.494077	0.487827	0.490071	0.494141	0.506837	0.506422	0.499377	0.4993	0.488391	0.469112	0.459669	0.461793	0.446628	0.436139	0.422341	0.413936	0.401042
		87	0.632253	0.649151	0.658766	0.675268	0.702471	0.713085	0.730057	0.744368	0.746261	0.724229	0.719141	0.693744	0.661165	0.628873	0.599477	0.579789	0.562565	0.555436	0.553974	0.542546	0.528667	0.518719	0.501172	0.481329	0.477664	0.479981	0.483785	0.493415	0.49335	0.485051	0.476316	0.46654	0.454867	0.455167	0.458422	0.457241	0.450717	0.455552	0.455132	0.448035	0.44085	0.446028	0.442096	0.438795	0.429029	0.421727	0.407224
		88	0.603387	0.633707	0.660581	0.670489	0.69662	0.715441	0.726241	0.72875	0.742694	0.711581	0.671554	0.630806	0.626708	0.611413	0.608178	0.613539	0.61229	0.570651	0.542646	0.51375	0.492574	0.475021	0.467619	0.450924	0.443144	0.43193	0.425497	0.41627	0.413817	0.417457	0.426229	0.433842	0.441771	0.44781	0.448783	0.440922	0.436126	0.429541	0.422456	0.417972	0.421324	0.418411	0.427637	0.432859	0.436868	0.442907	0.456964
		89	0.711927	0.72058	0.719772	0.715921	0.70664	0.698444	0.688895	0.674813	0.66397	0.65686	0.647336	0.642513	0.629089	0.619628	0.600159	0.57591	0.549617	0.539708	0.530205	0.526094	0.526655	0.528819	0.519976	0.508463	0.501696	0.490726	0.48181	0.469536	0.456304	0.440011	0.431139	0.420845	0.41469	0.414028	0.427756	0.43433	0.435738	0.432303	0.42419	0.408505	0.399217	0.400204	0.395923	0.396211	NaN	NaN	NaN
		90	0.448529	0.469014	0.474434	0.482172	0.477755	0.470009	0.458168	0.445566	0.435803	0.430345	0.426543	0.426044	0.431633	0.438555	0.463443	0.4799	0.507796	0.520775	0.514539	0.49942	0.490261	0.470278	0.453302	0.454357	0.449287	0.443436	0.434408	0.427339	0.418534	0.410853	0.402114	0.39557	0.39122	0.384103	0.376201	0.371621	0.370946	0.37317	0.373087	0.371465	0.365972	0.361497	0.355252	0.350744	0.336752	0.329119	0.319977
		91	0.541437	0.570286	0.575571	0.579805	0.574959	0.562238	0.548077	0.5289	0.513442	0.488547	0.472465	0.451605	0.477378	0.495986	0.523403	0.552103	0.580418	0.576047	0.57285	0.56975	0.560078	0.554804	0.547168	0.541858	0.537719	0.528439	0.520008	0.513166	0.502443	0.491499	0.482607	0.47831	0.475208	0.479922	0.482374	0.491657	0.48842	0.479354	0.461214	0.44613	0.424354	0.409861	0.397264	0.388993	0.375306	0.371422	0.367537
		92	0.445381	0.530427	0.572612	0.614879	0.634619	0.643366	0.63981	0.627371	0.610711	0.590568	0.57186	0.551049	0.542454	0.529014	0.527678	0.531474	0.538667	0.540353	0.543831	0.527658	0.514403	0.496652	0.476458	0.459583	0.454052	0.440969	0.428758	0.426205	0.428048	0.432968	0.433654	0.442599	0.440997	0.44118	0.4288	0.425292	0.42082	0.418215	0.409436	0.405203	0.395921	0.383896	0.374774	0.357438	0.338035	0.322688	0.317373
		93	0.482518	0.463058	0.467926	0.474889	0.485242	0.500623	0.513629	0.523201	0.525638	0.52734	0.518983	0.510207	0.50184	0.489182	0.509453	0.531339	0.549472	0.559585	0.573314	0.553973	0.540617	0.526481	0.524173	0.522631	0.521343	0.52091	0.519096	0.515681	0.511422	0.512942	0.520833	0.525822	0.53333	0.536232	0.537	0.525705	0.523461	0.516052	0.512827	0.509274	0.507916	0.503243	0.50192	0.49511	0.477277	0.466508	0.452317
		94	0.481894	0.491375	0.520242	0.543603	0.57195	0.595681	0.618432	0.654616	0.686145	0.69995	0.695596	0.701389	0.675205	0.646994	0.637913	0.651306	0.641963	0.652174	0.645723	0.6354	0.608151	0.593203	0.581256	0.572164	0.569843	0.56737	0.546335	0.534446	0.537489	0.521404	0.505712	0.506069	0.506126	0.494557	0.495097	0.491021	0.485086	0.470164	0.454903	0.441548	0.432937	0.424704	0.412821	0.404868	0.385205	0.373118	0.38498
		95	0.745394	0.707511	0.660777	0.622744	0.594283	0.556761	0.541002	0.518768	0.504509	0.499801	0.498699	0.50968	0.527729	0.534313	0.532735	0.529814	0.518077	0.501975	0.502347	0.512077	0.52687	0.540431	0.557343	0.566904	0.571112	0.570925	0.562996	0.550692	0.535699	0.524416	0.514822	0.511274	0.50336	0.506493	0.519837	0.515048	0.506277	0.491697	0.477922	0.448593	0.435695	0.43278	0.440556	0.441914	0.431864	0.426997	0.418644
		96	0.649544	0.596434	0.568818	0.550199	0.536181	0.521985	0.518335	0.511003	0.493161	0.486054	0.492923	0.496518	0.497679	0.513113	0.51985	0.532346	0.53921	0.548447	0.575912	0.605126	0.619147	0.633714	0.626461	0.589792	0.56853	0.539917	0.511729	0.503581	0.501766	0.482725	0.469445	0.458152	0.456775	0.448167	0.444445	0.449298	0.453859	0.445858	0.439391	0.430523	0.421191	0.412188	0.407711	0.403592	0.394251	0.386605	0.382775
		97	0.677803	0.653353	0.648189	0.63957	0.630216	0.626421	0.622974	0.634612	0.641729	0.656262	0.669436	0.674585	0.664296	0.660857	0.650671	0.643177	0.632981	0.620322	0.603487	0.590398	0.573336	0.562212	0.555445	0.549956	0.545342	0.538888	0.5271	0.513669	0.500394	0.487788	0.477286	0.466693	0.46211	0.452977	0.446224	0.441488	0.439634	0.435884	0.441124	0.440767	0.438531	0.439341	0.432775	0.419333	0.402494	0.388775	0.379568
		98	0.585557	0.630128	0.655045	0.668594	0.658654	0.642719	0.62555	0.602697	0.58314	0.569282	0.563896	0.550513	0.530672	0.517145	0.504389	0.490821	0.477517	0.471687	0.463898	0.463019	0.457468	0.452837	0.449369	0.445037	0.436482	0.447309	0.455125	0.45844	0.460563	0.463934	0.4484	0.440667	0.430344	0.427442	0.4217	0.414215	0.404267	0.401083	0.391842	0.391213	0.392403	0.392167	0.388004	0.392469	0.386088	0.38607	0.378161
		99	0.633809	0.687425	0.692899	0.708989	0.710213	0.70054	0.691093	0.67716	0.666091	0.646314	0.630903	0.620959	0.609367	0.612791	0.614447	0.621084	0.627454	0.630505	0.616109	0.607626	0.594916	0.574643	0.553784	0.522942	0.488226	0.456725	0.433635	0.410303	0.395171	0.391109	0.39156	0.390441	0.390838	0.395948	0.396558	0.39679	0.397282	0.398059	0.396913	0.397009	0.396261	0.402017	0.407375	0.409608	0.397504	0.393502	0.383141
		100	0.45016	0.473307	0.478834	0.49034	0.496333	0.503442	0.506953	0.509176	0.504219	0.494234	0.488588	0.485915	0.488164	0.485595	0.4831	0.476517	0.466887	0.459377	0.453696	0.455513	0.457781	0.462146	0.460291	0.463904	0.460089	0.454349	0.448851	0.444675	0.438759	0.433495	0.426065	0.419559	0.41411	0.408994	0.407368	0.408507	0.409067	0.4061	0.405108	0.397892	0.393315	0.388175	0.384061	0.380808	0.373613	0.371906	0.371972
		101	0.647693	0.660311	0.667891	0.680141	0.682746	0.687848	0.686057	0.686017	0.679936	0.677767	0.672826	0.662261	0.646069	0.629201	0.608006	0.584366	0.566455	0.549212	0.535558	0.528378	0.519614	0.509891	0.508221	0.498712	0.490471	0.486639	0.488502	0.489136	0.492983	0.494598	0.49598	0.493221	0.489457	0.485113	0.485323	0.483796	0.483795	0.482744	0.481121	0.484395	0.494475	0.509169	0.533542	0.563235	0.580385	0.590689	0.603239
		102	0.548058	0.576795	0.574691	0.574941	0.555496	0.538836	0.527884	0.514823	0.511224	0.519845	0.522622	0.519958	0.518379	0.512506	0.499436	0.494227	0.486728	0.478569	0.46887	0.464179	0.452417	0.441486	0.436053	0.429351	0.424577	0.425385	0.431614	0.432208	0.432996	0.431812	0.417225	0.399059	0.38385	0.374924	0.365018	0.366323	0.372814	0.378099	0.378197	0.379644	0.382082	0.391712	0.390051	0.387658	0.376783	0.362685	0.350359
		103	0.426038	0.430287	0.455187	0.478053	0.50418	0.518359	0.525363	0.540194	0.547788	0.555659	0.564681	0.571056	0.581488	0.564553	0.560786	0.555764	0.552733	0.535345	0.54323	0.53606	0.53469	0.530866	0.530953	0.530415	0.531024	0.526275	0.522852	0.515651	0.508961	0.498288	0.487171	0.476376	0.469212	0.466656	0.457526	0.4547	0.455117	0.453521	0.443795	0.444712	0.447916	0.447654	0.444138	0.446427	0.439736	0.429362	0.416955
		104	0.595583	0.597139	0.61041	0.622872	0.633965	0.631461	0.637529	0.637514	0.626575	0.622437	0.605814	0.583189	0.552674	0.527055	0.49655	0.47127	0.450398	0.451504	0.457076	0.4633	0.478021	0.484649	0.474659	0.458348	0.449336	0.444839	0.445269	0.439769	0.438135	0.434301	0.424997	0.414211	0.40715	0.401759	0.397051	0.391632	0.389836	0.390015	0.391471	0.389034	0.388932	0.387504	0.38183	0.379332	0.369017	0.362697	0.355294
		105	0.354637	0.400462	0.415269	0.434271	0.43477	0.433333	0.431568	0.430225	0.425793	0.426352	0.420897	0.414833	0.407468	0.399961	0.389699	0.384148	0.381663	0.371545	0.360213	0.352076	0.343847	0.333296	0.333019	0.331666	0.33147	0.333062	0.335304	0.335543	0.338162	0.340861	0.3412	0.337386	0.335429	0.333603	0.334255	0.342332	0.354817	0.366133	0.378673	0.391298	0.396025	0.399018	0.395828	0.392722	0.38541	0.382051	0.380384
		106	0.385279	0.393981	0.385135	0.380278	0.376863	0.377944	0.383585	0.396371	0.407821	0.413728	0.416736	0.416475	0.40966	0.404528	0.404115	0.403918	0.405054	0.404084	0.410293	0.409479	0.4025	0.388118	0.383315	0.392294	0.394388	0.394776	0.410965	0.419787	0.405513	0.407899	0.418852	0.422881	0.43054	0.443003	0.444372	0.444677	0.440348	0.433532	0.425636	0.41486	0.406896	0.407401	0.409536	0.4135	0.410263	0.406337	0.395724
		107	0.478131	0.436408	0.457658	0.46911	0.482527	0.519866	0.545021	0.564298	0.576695	0.575913	0.55595	0.529166	0.4909	0.43528	0.420006	0.385139	0.378938	0.371517	0.386508	0.394772	0.415308	0.425486	0.45914	0.469084	0.460023	0.450958	0.429149	0.39399	0.388888	0.387382	0.389503	0.398072	0.408166	0.410187	0.40375	0.390844	0.364158	0.341403	0.315316	0.304071	0.299861	0.302921	0.301588	0.310633	0.307402	0.307109	0.309003
		108	0.61111	0.694327	0.712156	0.735086	0.732677	0.731115	0.723741	0.723249	0.719419	0.714383	0.709587	0.701505	0.68904	0.677349	0.657699	0.636735	0.621116	0.603958	0.586649	0.57842	0.572076	0.566633	0.559524	0.553119	0.547028	0.53586	0.530873	0.527321	0.531355	0.537455	0.539942	0.529949	0.519909	0.508806	0.495203	0.487392	0.484206	0.483782	0.484332	0.481649	0.485992	0.487646	0.49048	0.486345	0.478225	0.468357	0.464532
		109	0.387066	0.381757	0.453617	0.486846	0.528213	0.58183	0.552783	0.523098	0.532882	0.520946	0.493846	0.499042	0.500844	0.466047	0.433749	0.409874	0.399389	0.40428	0.401253	0.406052	0.418305	0.430305	0.436718	0.45736	0.475875	0.485551	0.493651	0.494011	0.478552	0.471205	0.46517	0.450932	0.431213	0.4214	0.397228	0.373164	0.358178	0.349018	0.341695	0.342575	0.347716	0.343815	0.341881	0.336661	0.33109	0.330567	0.329231
		110	0.364138	0.360472	0.340925	0.32516	0.297229	0.284159	0.282532	0.278275	0.277616	0.318358	0.347727	0.372517	0.390307	0.417243	0.410496	0.416375	0.422892	0.431135	0.429952	0.425667	0.421874	0.421906	0.421418	0.433883	0.439169	0.445431	0.447242	0.443435	0.435339	0.435389	0.427097	0.420524	0.420636	0.4118	0.398645	0.393926	0.388778	0.383419	0.386244	0.38899	0.393249	0.391046	0.384957	0.372196	0.358255	0.342242	0.329248
		111	0.809554	0.764734	0.722034	0.692056	0.667804	0.655447	0.653934	0.665111	0.670564	0.685527	0.700383	0.708199	0.703053	0.694495	0.673353	0.658433	0.644673	0.641601	0.640628	0.646536	0.641484	0.635342	0.623682	0.602388	0.570472	0.546993	0.518869	0.50128	0.488987	0.481646	0.476379	0.483686	0.482335	0.485785	0.489572	0.474955	0.454598	0.436728	0.41784	0.409851	0.408269	0.412028	0.411035	0.418772	0.407836	0.404789	0.395316
		112	0.624554	0.597349	0.588242	0.572639	0.552889	0.545588	0.529573	0.514126	0.504323	0.500738	0.492925	0.481886	0.470389	0.453192	0.439155	0.430516	0.429519	0.42979	0.431994	0.437341	0.440724	0.436888	0.433399	0.429681	0.42075	0.415826	0.404849	0.39708	0.39094	0.377062	0.365968	0.367094	0.367852	0.36752	0.36817	0.368315	0.364736	0.358293	0.350603	0.346641	0.343453	0.340967	0.339439	0.342114	0.337482	0.332744	0.330374
		113	0.38241	0.4048	0.419815	0.426977	0.417025	0.400203	0.380908	0.369871	0.362747	0.359708	0.351621	0.338676	0.335877	0.33717	0.343535	0.356467	0.371683	0.370777	0.362164	0.359097	0.356667	0.355649	0.360668	0.368948	0.369779	0.371574	0.36867	0.363813	0.355624	0.354856	0.354465	0.357201	0.361937	0.364263	0.363539	0.366923	0.364098	0.360885	0.358326	0.350278	0.338851	0.328033	0.318553	0.308419	0.301847	0.300652	0.301495
		114	0.645696	0.694713	0.708481	0.730937	0.737204	0.732301	0.734536	0.726966	0.721431	0.708883	0.701873	0.687293	0.67673	0.66209	0.654008	0.644762	0.635155	0.622056	0.606497	0.58782	0.57006	0.551183	0.533117	0.513899	0.508092	0.495046	0.475316	0.457332	0.442561	0.427652	0.418035	0.422347	0.431401	0.433539	0.432327	0.431341	0.428915	0.418939	0.415584	0.408022	0.400047	0.392374	0.391472	0.385211	0.381483	0.380846	0.379016
		115	0.592526	0.59663	0.569345	0.553004	0.524249	0.499669	0.480427	0.469305	0.463905	0.466487	0.463062	0.464962	0.469873	0.467863	0.460311	0.462527	0.456876	0.438204	0.421141	0.411049	0.396689	0.39684	0.408666	0.409549	0.407712	0.405192	0.392504	0.374098	0.36966	0.364238	0.358538	0.355925	0.358633	0.357845	0.36527	0.374644	0.382092	0.383511	0.381102	0.371714	0.367709	0.36504	0.356474	0.354558	0.347603	0.338119	0.32931
		116	NaN	NaN	NaN	NaN	NaN	NaN	NaN	NaN	NaN	NaN	NaN	NaN	NaN	NaN	NaN	NaN	NaN	NaN	NaN	NaN	NaN	NaN	NaN	NaN	NaN	NaN	NaN	0.418219	0.403451	0.385328	0.372398	0.359945	0.360286	0.362663	0.369865	0.379089	0.392301	0.39082	0.388732	0.390701	0.386629	0.378537	0.382109	0.383526	0.378116	0.368234	0.368872
		117	0.538778	NaN	0.534385	NaN	0.526982	0.521119	0.517816	0.511825	0.510373	0.513121	0.515816	0.516262	0.520805	0.515594	0.515453	0.511509	0.507049	0.508437	0.528098	0.535977	0.542941	0.556289	0.556437	0.538014	0.517161	0.501218	0.474566	0.458715	0.449954	0.450343	0.451034	0.451572	0.449579	0.44814	0.437996	0.421519	0.415822	0.403601	0.389345	0.382469	0.386695	0.382946	0.386322	0.39651	0.394439	0.396715	0.396842
		118	0.586694	0.601363	0.615051	0.626242	0.62828	0.62893	0.63047	0.620255	0.611195	0.609271	0.605411	0.595415	0.587262	0.584609	0.586497	0.595986	0.609265	0.62402	0.622957	0.610483	0.586031	0.561675	0.53929	0.52163	0.509339	0.498004	0.487183	0.482754	0.479105	0.474125	0.469398	0.454302	0.438985	0.425853	0.410975	0.399275	0.392235	0.379596	0.368344	0.357947	0.345298	0.343381	0.349343	0.356905	0.360721	0.36762	0.373013
		119	0.831514	0.812976	0.799047	0.775549	0.761394	0.738394	0.715267	0.686404	0.660656	0.625412	0.58456	0.561324	0.545995	0.535828	0.531125	0.52486	0.508319	0.498363	0.486641	0.480318	0.482494	0.4774	0.476334	0.483879	0.488929	0.508822	0.519398	0.509544	0.490885	0.472717	0.436776	0.420523	0.407328	0.40303	0.393938	0.395407	0.39213	0.401382	0.401088	0.408161	0.423452	0.433046	0.439947	0.459446	0.477406	0.466399	0.461811
		120	0.387725	0.42513	0.445911	0.464976	0.478187	0.492494	0.506062	0.514132	0.524314	0.531742	0.533742	0.534519	0.535448	0.530337	0.525844	0.52192	0.51531	0.512873	0.517996	0.516305	0.518641	0.518606	0.511401	0.492568	0.47802	0.46766	0.464371	0.463599	0.467954	0.473109	0.472577	0.470655	0.46394	0.465844	0.464292	0.46596	0.455898	0.448036	0.433608	0.425611	0.407453	0.404751	0.408053	0.413767	0.406479	0.408886	0.4071
		121	0.656377	0.691348	0.700611	0.714689	0.717117	0.71647	0.724623	0.722209	0.718438	0.716148	0.718149	0.710183	0.707541	0.706169	0.708571	0.703514	0.702941	0.69433	0.682373	0.668199	0.648227	0.622922	0.606195	0.591053	0.573937	0.562941	0.55336	0.545465	0.536817	0.532272	0.522931	0.518188	0.508415	0.496568	0.483443	0.479101	0.46866	0.461785	0.458637	0.453609	0.439901	0.43115	0.423314	0.416388	0.404193	0.402209	0.396941
		122	0.52209	0.497124	0.503486	0.50655	0.517493	0.53385	0.553423	0.568669	0.582977	0.600227	0.611603	0.604921	0.5997	0.592681	0.577359	0.569306	0.568353	0.569926	0.563644	0.549263	0.529542	0.505409	0.478349	0.463364	0.447528	0.432565	0.433464	0.428289	0.419965	0.422137	0.423614	0.420095	0.425949	0.428769	0.430266	0.432946	0.436172	0.444245	0.453401	0.451199	0.449155	0.452089	0.448464	0.438628	0.436972	0.43607	0.42898
		123	0.589624	0.579761	0.574948	0.56716	0.559367	0.560583	0.555696	0.553705	0.550378	0.544787	0.541742	0.539672	0.534026	0.533352	0.533209	0.527283	0.523553	0.511241	0.497985	0.474616	0.449437	0.414875	0.391255	0.364231	0.34997	0.338016	0.338026	0.338575	0.338091	0.337867	0.339102	0.341724	0.343695	0.353223	0.358373	0.365019	0.365763	0.357904	0.350953	0.347412	0.344819	0.348122	0.36077	0.371498	0.376966	0.380608	0.387667
		124	0.496635	0.524266	0.561337	0.571462	0.574183	0.56196	0.530328	0.515578	0.522003	0.530246	0.537613	0.54911	0.559105	0.552545	0.552581	0.554453	0.553373	0.554187	0.547767	0.532172	0.519769	0.508142	0.49695	0.492588	0.499942	0.497605	0.495711	0.490001	0.491537	0.486341	0.488293	0.479881	0.474728	0.457842	0.439366	0.42298	0.407702	0.396159	0.386091	0.379924	0.368461	0.36894	0.356654	0.343333	0.324109	0.314637	0.300228
		125	0.68872	0.686511	0.575452	0.518471	0.448865	0.393038	0.392504	0.392515	0.395073	0.39985	0.405613	0.432525	0.462029	0.493035	0.527215	0.567285	0.573947	0.589818	0.59248	0.59332	0.580904	0.564312	0.537349	0.522647	0.509356	0.503283	0.50299	0.508643	0.515137	0.509892	0.500446	0.497665	0.502122	0.492448	0.494392	0.502399	0.496556	0.478839	0.459794	0.438181	0.418116	0.399647	0.386041	0.381067	0.369321	0.355718	0.354687
		126	0.652975	0.659811	0.634309	0.619289	0.604903	0.598767	0.59586	0.589841	0.575748	0.553649	0.545367	0.536651	0.537577	0.548699	0.559096	0.563557	0.567566	0.560048	0.546956	0.528529	0.505525	0.476124	0.449292	0.424774	0.408424	0.392311	0.391398	0.400346	0.411909	0.417714	0.440323	0.45459	0.461736	0.475321	0.478765	0.463823	0.443803	0.426674	0.403106	0.389796	0.378839	0.376252	0.366166	0.356133	0.338802	0.328333	0.328453
		127	0.240928	0.242378	0.246064	0.249198	0.249748	0.239166	0.238933	0.242026	0.246218	0.25845	0.272699	0.281577	0.286079	0.283469	0.280166	0.273868	0.267628	0.268543	0.278365	0.291309	0.301593	0.30891	0.323086	0.333077	0.330231	0.329769	0.330787	0.325186	0.31239	0.312034	0.315914	0.309906	0.30483	0.307131	0.305188	0.299658	0.303462	0.301395	0.298821	0.298611	0.29846	0.302044	0.301096	0.302899	0.304433	0.307474	0.306564
		128	0.788457	0.785043	0.771015	0.761487	0.748564	0.74413	0.741231	0.735367	0.731717	0.722585	0.713841	0.704704	0.696011	0.682271	0.674171	0.662278	0.64779	0.629018	0.611933	0.593588	0.576769	0.565561	0.553851	0.545937	0.545483	0.545348	0.535809	0.525674	0.515125	0.500552	0.487793	0.482946	0.485684	0.486363	0.490267	0.491228	0.489693	0.488818	0.494133	0.490614	0.485231	0.476857	0.464789	0.459448	0.461745	0.477593	0.501302
		129	0.364476	0.460614	0.463717	0.48686	0.515582	0.518547	0.54601	0.56898	0.602409	0.612561	0.63113	0.596842	0.57983	0.5526	0.53672	0.509489	0.524359	0.532149	0.529197	0.518264	0.515783	0.517482	0.516462	0.527454	0.527627	0.52737	0.526267	0.516883	0.498193	0.487546	0.467199	0.453278	0.439883	0.431546	0.425572	0.42543	0.422064	0.415645	0.414026	0.413103	0.413739	0.407633	0.406129	0.398651	0.380643	0.358123	0.345545
		130	0.672928	0.654881	0.645247	0.637025	0.635478	0.636069	0.63596	0.638651	0.636782	0.634449	0.623311	0.60774	0.585992	0.575091	0.559924	0.547702	0.547003	0.542766	0.530229	0.515102	0.500859	0.490865	0.486571	0.475243	0.468027	0.458515	0.438563	0.426195	0.42367	0.418843	0.421554	0.429905	0.428051	0.425099	0.43281	0.437039	0.44094	0.443475	0.451055	0.445937	0.443591	0.434281	0.424333	0.409606	0.401231	0.394338	0.394587
		131	0.453403	0.486101	0.482872	0.521718	0.550529	0.573697	0.596637	0.623991	0.608743	0.600163	0.578951	0.563637	0.544262	0.524842	0.499125	0.48082	0.46426	0.448915	0.436879	0.429604	0.424275	0.415243	0.407224	0.401518	0.393701	0.389122	0.387541	0.390866	0.39418	0.396862	0.399127	0.39845	0.394555	0.391153	0.38351	0.376783	0.370288	0.367884	0.365998	0.366768	0.365453	0.366016	0.366965	0.360956	0.350825	0.34321	0.335733
		132	0.712461	NaN	NaN	NaN	NaN	NaN	NaN	NaN	NaN	NaN	NaN	NaN	0.611744	0.591882	0.561522	0.571236	0.574595	0.57533	0.569508	0.558719	0.535882	0.518301	0.509115	0.499109	0.495276	0.491297	0.484353	0.470574	0.464513	0.453364	0.442308	0.430557	0.420529	0.40722	0.398043	0.389967	0.384318	0.381556	0.380966	0.381236	0.380592	0.380821	0.380692	0.375698	0.362502	0.362123	0.356776
		133	0.440043	0.455318	0.478262	0.494593	0.509516	0.518332	0.513429	0.498143	0.490396	0.479621	0.459793	0.438087	0.42391	0.403126	0.388647	0.383962	0.394488	0.400299	0.406083	0.410297	0.415384	0.416759	0.417105	0.41442	0.404913	0.393106	0.382515	0.379805	0.374144	0.368233	0.361847	0.359568	0.351497	0.347357	0.340937	0.340718	0.335894	0.328705	0.320105	0.31812	0.310853	0.302865	0.289542	0.283487	0.277318	0.273492	0.270191
		134	0.647171	0.561265	0.575813	0.561545	0.572777	0.571496	0.548698	0.545195	0.536248	0.52828	0.526236	0.526147	0.523081	0.52586	0.523685	0.523152	0.510172	0.494766	0.473591	0.460032	0.437861	0.426008	0.417545	0.410338	0.399992	0.398215	0.393648	0.385706	0.381866	0.380605	0.380701	0.377344	0.372771	0.376275	0.378298	0.378924	0.371744	0.369637	0.350559	0.336596	0.321389	0.317837	0.315842	0.315552	0.301745	0.292662	0.286414
		135	0.549149	0.559518	0.571024	0.577264	0.583113	0.583787	0.576404	0.579306	0.576611	0.57407	0.566946	0.564821	0.551858	0.544187	0.535068	0.530905	0.525887	0.527679	0.525777	0.514229	0.496306	0.479706	0.462695	0.448272	0.442565	0.439268	0.437565	0.436694	0.430784	0.425444	0.421214	0.419253	0.411701	0.412446	0.418507	0.436277	0.453442	0.47479	0.492166	0.488663	0.47088	0.444813	0.418332	0.394561	0.388948	0.389723	0.401581
		136	0.559525	0.586862	0.598057	0.607744	0.608232	0.610406	0.612722	0.617779	0.618444	0.622182	0.620914	0.613718	0.601261	0.590289	0.580704	0.568407	0.554006	0.538212	0.528827	0.522296	0.518946	0.522523	0.530887	0.527225	0.522556	0.518853	0.515334	0.508701	0.516183	0.516261	0.501596	0.472066	0.439079	0.408964	0.380868	0.366462	0.362089	0.357491	0.344456	0.332954	0.314037	0.305694	0.309191	0.31991	0.326146	0.33858	0.354349
		137	0.759326	0.722143	0.667586	0.623672	0.566244	0.587769	0.592416	0.605869	0.631113	0.645075	0.612127	0.588771	0.567709	0.537354	0.517084	0.500895	0.490786	0.485869	0.483773	0.481259	0.490922	0.503115	0.510685	0.518265	0.527949	0.529746	0.526662	0.526228	0.523469	0.516943	0.513094	0.50749	0.497394	0.482931	0.475015	0.463574	0.452422	0.441588	0.435968	0.427588	0.424551	0.420014	0.422348	0.421622	0.415004	0.40179	0.398263
		138	0.64244	0.634877	0.625192	0.597802	0.570985	0.567741	0.56084	0.55529	0.569691	0.57788	0.557394	0.536335	0.505053	0.472995	0.449104	0.428654	0.411036	0.404102	0.396602	0.385896	0.379397	0.372679	0.37155	0.367717	0.365818	0.361366	0.363005	0.360291	0.363892	0.364323	0.369863	0.372142	0.366699	0.36026	0.354575	0.345912	0.34229	0.345607	0.345212	0.348205	0.346112	0.344166	0.340133	0.33506	0.321307	0.314913	0.303531
		139	0.688834	NaN	NaN	NaN	0.611269	0.607312	0.593291	0.594815	0.601428	0.593701	0.584518	0.559652	0.533336	0.495175	0.466125	0.428932	0.408728	0.397782	0.396128	0.389385	0.381201	0.37244	0.364863	0.35019	0.343141	0.347966	0.348868	0.347768	0.353176	0.359712	0.36184	0.362287	0.36298	0.362298	0.358405	0.353567	0.356415	0.357689	0.356499	0.35293	0.357216	0.35445	0.354625	0.356316	0.356217	0.349244	0.348505
		140	0.638591	0.636441	0.647761	0.65053	0.644682	0.652223	0.650891	0.635469	0.623401	0.613723	0.598264	0.583242	0.573396	0.556256	0.542558	0.529077	0.510673	0.495325	0.489929	0.484245	0.479717	0.479201	0.478418	0.474747	0.466543	0.455644	0.447538	0.44388	0.447441	0.456667	0.462929	0.462235	0.452787	0.445747	0.434836	0.433097	0.439656	0.458328	0.465597	0.474601	0.483422	0.489076	0.48226	0.474338	0.456894	0.432808	0.415361
		141	0.480143	0.476254	0.457073	0.431891	0.40588	0.384839	0.362955	0.350088	0.346095	0.34164	0.339393	0.33745	0.335647	0.338347	0.343968	0.343796	0.343537	0.344829	0.341209	0.335054	0.344026	0.361952	0.376478	0.393365	0.406555	0.413091	0.415249	0.418077	0.417609	0.422988	0.427873	0.429819	0.429586	0.430697	0.434141	0.434633	0.431999	0.430817	0.426788	0.414386	0.405867	0.402555	0.408067	0.420989	0.429114	0.434472	0.44855
		142	0.457955	0.49428	0.50076	0.507301	0.507185	0.498806	0.490598	0.487915	0.48777	0.488294	0.49293	0.49751	0.498328	0.496212	0.495542	0.494133	0.496367	0.494224	0.497398	0.495766	0.495516	0.498211	0.504104	0.504362	0.501441	0.497044	0.482898	0.470552	0.463687	0.458356	0.44691	0.441475	0.437252	0.434064	0.433776	0.436967	0.443187	0.448383	0.450076	0.452214	0.450697	0.447963	0.448561	0.444766	0.426137	0.423482	0.428332
		143	0.632969	0.55269	0.53054	0.502649	0.505469	0.505963	0.510005	0.517458	0.52205	0.522614	0.522032	0.519996	0.511801	0.507849	0.506312	0.503585	0.500031	0.507965	0.509194	0.508843	0.501658	0.494703	0.478402	0.470129	0.458433	0.452837	0.450835	0.451502	0.440569	0.433548	0.431693	0.426108	0.421902	0.429137	0.43664	0.439343	0.441899	0.435641	0.434408	0.43315	0.42743	0.415368	0.414649	0.412791	0.403342	0.420315	0.455843
		144	0.577717	0.564839	0.558748	0.542279	0.541886	0.532275	0.530049	0.533171	0.553911	0.569316	0.576468	0.58363	0.575444	0.554747	0.532712	0.510461	0.48672	0.484481	0.486685	0.527998	0.562894	0.594378	0.619749	0.648379	0.640242	0.626347	0.619835	0.615573	0.572426	0.55285	0.545184	0.531686	0.512292	0.522535	0.50636	0.482896	0.460465	0.438336	0.418867	0.405963	0.400808	0.397697	0.402254	0.409566	0.403149	0.394859	0.389318
		145	0.571062	0.608747	0.610949	0.615017	0.603529	0.584046	0.567825	0.55124	0.540836	0.5391	0.546288	0.55042	0.54993	0.54904	0.547387	0.549355	0.548837	0.555653	0.561948	0.564042	0.567519	0.580518	0.592198	0.602396	0.610872	0.619687	0.622198	0.613826	0.597167	0.588576	0.569669	0.555426	0.543281	0.542084	0.531485	0.526735	0.520675	0.519864	0.517405	0.520491	0.522106	0.523016	0.523648	0.52413	0.512499	0.49846	0.485396
		146	0.345263	0.34698	0.341015	0.331428	0.324776	0.316068	0.317439	0.316631	0.323244	0.329197	0.33986	0.345715	0.347338	0.353094	0.356267	0.350179	0.347512	0.34504	0.342422	0.337301	0.333974	0.32717	0.321755	0.318215	0.321774	0.327316	0.338144	0.350359	0.353351	0.350517	0.34891	0.344798	0.339317	0.344466	0.350899	0.356457	0.360846	0.365261	0.36354	0.368559	0.372705	0.378184	0.382837	0.390395	0.389358	0.387293	0.380889
		147	0.531692	0.532777	0.519285	0.515064	0.51181	0.504804	0.504461	0.502834	0.510294	0.513772	0.518122	0.52297	0.522731	0.513702	0.508099	0.499827	0.490734	0.486557	0.475578	0.463756	0.447451	0.432412	0.417596	0.406203	0.393568	0.381185	0.370439	0.356231	0.341455	0.328708	0.320481	0.306033	0.298588	0.29304	0.288686	0.283421	0.284049	0.287857	0.289843	0.290887	0.291019	0.288505	0.282887	0.277077	0.271736	0.270434	0.274874
		148	0.501154	0.525195	0.584507	0.596433	0.598993	0.592124	0.638761	0.652948	0.71109	0.758146	0.78728	0.762942	0.723577	0.671242	0.647502	0.629319	0.599975	0.567825	0.539538	0.507995	0.491549	0.485993	0.493458	0.509687	0.510195	0.506526	0.505186	0.504454	0.502382	0.502256	0.494823	0.482883	0.456782	0.437073	0.421542	0.418082	0.406011	0.402384	0.391242	0.38168	0.368219	0.357352	0.352173	0.345843	0.327967	0.316014	0.31082
		149	0.709064	0.687562	0.694215	0.690542	0.685171	0.670133	0.65048	0.652715	0.639354	0.655575	0.670311	0.688027	0.68256	0.688031	0.667143	0.648789	0.624729	0.606026	0.588691	0.582405	0.571656	0.56362	0.552397	0.540191	0.518723	0.493764	0.468702	0.438356	0.416751	0.411189	0.4073	0.411474	0.425839	0.442438	0.442867	0.452559	0.459879	0.466786	0.472597	0.49159	0.503768	0.520834	0.53358	0.550848	0.557126	0.579074	0.618361
		150	0.671719	0.78707	0.768751	0.773073	0.75436	0.716839	0.683711	0.66309	0.643229	0.615966	0.60239	0.597066	0.592121	0.592044	0.579151	0.570716	0.574183	0.56303	0.554293	0.553745	0.560153	0.555549	0.557156	0.55735	0.554879	0.547427	0.538579	0.529848	0.52202	0.50919	0.493116	0.482654	0.478444	0.482958	0.490077	0.496112	0.493538	0.494197	0.480339	0.465634	0.464254	0.471914	0.472128	0.478442	0.47543	0.46971	0.457861
		151	0.53009	0.581288	0.585943	0.598587	0.600502	0.599532	0.597293	0.592971	0.585798	0.578296	0.579909	0.580622	0.569029	0.556046	0.51732	0.469296	0.413526	0.370445	0.335615	0.325575	0.329802	0.343169	0.362653	0.374659	0.381033	0.387187	0.384147	0.384143	0.393065	0.405696	0.409249	0.416043	0.414307	0.398195	0.372817	0.348853	0.330148	0.314619	0.307399	0.305059	0.300988	0.298678	0.296773	0.291881	0.285883	0.28602	0.28298
		152	0.68328	0.717607	0.733627	0.756229	0.773304	0.775938	0.773299	0.761506	0.75019	0.735063	0.720433	0.708714	0.702383	0.693722	0.679993	0.66128	0.645992	0.622342	0.594915	0.575456	0.560096	0.545464	0.542369	0.536051	0.519131	0.50203	0.482242	0.465542	0.447672	0.444076	0.437185	0.430083	0.416946	0.410548	0.403369	0.400539	0.406373	0.410324	0.412679	0.421543	0.431497	0.427923	0.424252	0.419055	0.399794	0.385919	0.383737
		153	0.611089	0.606185	0.599212	0.583629	0.575269	0.557637	0.547529	0.549356	0.551182	0.553007	0.546652	0.536197	0.527103	0.522591	0.512849	0.505602	0.499861	0.489312	0.488368	0.489609	0.482542	0.475203	0.465768	0.449547	0.434258	0.426978	0.424445	0.436576	0.444768	0.46128	0.478085	0.482882	0.471351	0.461878	0.457225	0.457553	0.466806	0.473086	0.476064	0.464379	0.447817	0.422725	0.408748	0.392849	0.373745	0.360549	0.349908
		154	0.412341	0.381495	0.391124	0.394735	0.40936	0.437119	0.470209	0.49605	0.492098	0.517612	0.519103	0.515921	0.5009	0.509322	0.495167	0.474731	0.452362	0.43269	0.420117	0.403953	0.401531	0.403186	0.39966	0.400222	0.393927	0.387668	0.379592	0.38013	0.376142	0.374555	0.364913	0.359826	0.351895	0.347113	0.344435	0.343461	0.338049	0.331566	0.324175	0.314666	0.30577	0.301953	0.306095	0.308671	0.29971	0.301127	0.297634
		155	0.79836	0.774496	0.728908	0.689292	NaN	NaN	NaN	NaN	NaN	0.657761	0.616673	0.572542	0.555573	NaN	0.533961	0.514242	0.496925	0.489625	0.484434	0.479567	0.477679	0.471979	0.468961	0.452727	0.440093	0.425372	0.402363	0.384486	0.376954	0.368971	0.368778	0.378191	0.378156	0.372525	0.374755	0.366064	0.361036	0.357633	0.357948	0.353704	0.35556	0.357992	0.358287	0.363719	0.362629	0.363174	0.355155
		156	0.643609	0.673726	0.682582	0.647306	0.648772	0.634367	0.625092	0.610936	0.610287	0.570391	0.564701	0.561649	0.564104	0.588099	0.606036	0.593243	0.568197	0.53802	0.514185	0.491273	0.471465	0.461907	0.457541	0.462569	0.467085	0.474808	0.476877	0.482575	0.47927	0.47852	0.477823	0.479171	0.476586	0.483444	0.487512	0.485735	0.483267	0.481508	0.468352	0.458	0.449031	0.437485	0.421049	0.412426	0.393098	0.381336	0.37776
		157	0.622419	0.599369	0.59945	0.619578	0.64418	0.668179	0.677938	0.680009	0.658553	0.631301	0.60425	0.584157	0.559117	0.541684	0.5121	0.487358	0.465004	0.448577	0.426615	0.41901	0.408249	0.389751	0.375298	0.373152	0.377601	0.388053	0.404507	0.416899	0.411712	0.408539	0.403813	0.39864	0.389225	0.381145	0.364932	0.354879	0.350033	0.348381	0.348548	0.346649	0.342118	0.331763	0.331308	0.337159	0.341065	0.349921	0.370181
		158	0.863061	0.844319	0.811645	0.784657	0.765362	0.753283	0.747279	0.744602	0.740129	0.727669	0.711653	0.699336	0.682467	0.680001	0.674605	0.662656	0.646367	0.634818	0.622122	0.608933	0.609255	0.584878	0.557589	0.523943	0.49627	0.475797	0.477948	0.486246	0.493177	0.496165	0.495828	0.494851	0.488384	0.472467	0.454617	0.43157	0.407537	0.391378	0.386293	0.383535	0.386341	0.382922	0.382863	0.363557	0.344613	0.323517	0.321603
		159	0.486794	0.515001	0.522094	0.528117	0.52822	0.527003	0.522682	0.520129	0.519968	0.521302	0.517907	0.517936	0.517522	0.512664	0.499441	0.477314	0.455431	0.430151	0.408638	0.393708	0.388468	0.383821	0.383516	0.381761	0.382848	0.378976	0.371562	0.367152	0.366874	0.366508	0.365604	0.367544	0.367978	0.368314	0.364398	0.37213	0.381632	0.392514	0.409	0.429235	0.45426	0.481485	0.518973	0.552011	0.594369	0.63354	0.676707
		160	0.499137	0.469005	0.478411	0.47627	0.474184	0.47662	0.469331	0.461647	0.460687	0.471164	0.473215	0.478687	0.47917	0.477712	0.474505	0.471658	0.469762	0.459623	0.446695	0.426639	0.412259	0.38992	0.380422	0.369067	0.365442	0.360964	0.359646	0.354616	0.352989	0.346932	0.339079	0.334338	0.329699	0.325907	0.318838	0.316642	0.315936	0.313015	0.305246	0.305256	0.301231	0.296521	0.290468	0.286925	0.275525	0.27064	0.269971
		161	0.547362	0.570122	0.624383	0.652012	0.677627	0.652054	0.610344	0.597775	0.59068	0.584402	0.613729	0.633204	0.620381	0.604201	0.596868	0.584181	0.576277	0.567716	0.556593	0.54063	0.524071	0.506577	0.492024	0.480251	0.463888	0.450436	0.441196	0.432639	0.426167	0.416585	0.405082	0.39345	0.385277	0.378095	0.378397	0.38016	0.384247	0.376613	0.36427	0.351434	0.344647	0.333595	0.325867	0.319909	0.306763	0.291505	0.278133
		162	0.518611	0.581202	0.610639	0.631606	0.636567	0.639451	NaN	0.638737	0.634819	NaN	0.631694	0.630822	0.62574	0.610353	0.598663	0.593405	0.57919	0.577912	0.580317	0.578803	0.580353	0.576548	0.563068	0.543228	0.518409	0.483396	0.455254	0.432796	0.417615	0.417279	0.420351	0.427175	0.430506	0.430903	0.429264	0.433512	0.440744	0.451064	0.4612	0.466421	0.465358	0.458	0.436076	0.416957	0.405053	0.390526	0.379653
		163	0.581566	0.588165	0.592378	0.592948	0.599031	0.590806	0.584672	0.584009	0.588861	0.591846	0.599678	0.604902	0.604131	0.594158	0.585461	0.572955	0.557101	0.541027	0.535297	0.52099	0.510049	0.50277	0.500553	0.487895	0.482981	0.478299	0.471434	0.456152	0.450266	0.440747	0.433293	0.423659	0.425902	0.425305	0.421693	0.416445	0.407666	0.393355	0.375901	0.361367	0.342971	0.331691	0.324953	0.322109	0.305507	0.305721	0.308008
		164	0.465462	0.486902	0.480113	0.482744	0.47674	0.479827	0.478913	0.472175	0.476701	0.467006	0.452824	0.445651	0.437618	0.416383	0.418439	0.413132	0.409064	0.41618	0.422266	0.418052	0.429292	0.437711	0.438635	0.438732	0.437766	0.431098	0.428081	0.428623	0.428302	0.424397	0.420413	0.414954	0.408332	0.401818	0.405039	0.407587	0.413947	0.416397	0.42005	0.420386	0.422275	0.420173	0.42018	0.417859	0.409189	0.401279	0.394869
		165	0.584099	0.587092	0.554702	0.533259	0.498672	0.482725	0.472263	0.46865	0.465197	0.463404	0.452168	0.439361	0.428296	0.418534	0.418734	0.418303	0.42375	0.422228	0.419078	0.413323	0.412315	0.403559	0.398876	0.394644	0.39074	0.384556	0.386399	0.389025	0.395556	0.400903	0.407711	0.410632	0.407661	0.404349	0.399688	0.392861	0.385138	0.383808	0.383306	0.381498	0.38574	0.391324	0.407046	0.430403	0.449294	0.475217	0.520494
		166	0.721845	0.700216	0.676736	0.66165	0.646832	0.635468	0.625716	0.614532	0.598384	0.585811	0.577426	0.569024	0.560047	0.551852	0.540648	0.527973	0.519691	0.513582	0.507891	0.49758	0.488619	0.478904	0.472562	0.458037	0.450855	0.443283	0.430911	0.418381	0.416565	0.413834	0.407163	0.401638	0.397423	0.391468	0.384109	0.378233	0.377283	0.374639	0.372283	0.364267	0.360908	0.353502	0.346052	0.340423	0.336427	0.338135	0.338445
		167	0.646191	0.612208	0.628458	0.629239	0.63168	0.624307	0.602997	0.578076	0.572516	0.571634	0.571435	0.576468	0.57302	0.550388	0.533922	0.515398	0.498312	0.486665	0.484733	0.483368	0.48742	0.497904	0.506483	0.510592	0.513872	0.515507	0.50687	0.49922	0.484625	0.465888	0.448808	0.433386	0.421584	0.418385	0.415364	0.411208	0.410702	0.407794	0.393332	0.383314	0.376088	0.367946	0.365514	0.367013	0.360521	0.359094	0.357747
		168	0.625137	0.632816	0.639217	0.637423	0.625705	0.61547	0.593576	0.579481	0.567356	0.559141	0.553875	0.545793	0.53646	0.529736	0.524063	0.516958	0.51106	0.506678	0.500967	0.494792	0.484809	0.480768	0.480641	0.478431	0.479361	0.486782	0.489714	0.49023	0.497214	0.508472	0.513396	0.512605	0.507733	0.490877	0.461752	0.436911	0.423962	0.415922	0.41636	0.423387	0.426332	0.42299	0.420054	0.411246	0.392797	0.381515	0.372295
		169	0.544659	0.583886	0.593439	0.603794	0.607842	0.601353	0.596001	0.586564	0.57751	0.564539	0.561068	0.546471	0.535925	0.523542	0.512179	0.497904	0.495229	0.493119	0.490149	0.488993	0.487865	0.482448	0.477683	0.475759	0.469874	0.463018	0.460478	0.45788	0.455069	0.454801	0.451916	0.44133	0.429984	0.418819	0.401934	0.382533	0.369762	0.356642	0.345901	0.345647	0.351626	0.355577	0.354303	0.352707	0.343261	0.335975	0.33072
		170	0.772586	0.790265	0.799445	0.806933	0.814331	0.825371	0.82719	0.826249	0.823818	0.818947	0.80503	0.791006	0.768261	0.748283	0.719709	0.70537	0.714548	0.730435	0.743417	0.7489	0.737734	0.706683	0.681849	0.653462	0.635202	0.61894	0.603954	0.580997	0.570001	0.563894	0.566	0.566511	0.577926	0.585074	0.582049	0.580259	0.580419	0.57592	0.560879	0.553279	0.542518	0.52844	0.507174	0.487835	0.464547	0.444239	0.423731
		171	0.623511	0.669658	0.682752	0.686131	0.677328	0.657262	0.637736	0.616868	0.60657	0.602663	0.593411	0.584608	0.570088	0.552613	0.527142	0.506719	0.487539	0.477255	0.472988	0.473681	0.47493	0.482282	0.486122	0.483249	0.477955	0.469697	0.456013	0.447969	0.440115	0.435744	0.431884	0.425853	0.419623	0.418065	0.410783	0.400952	0.391339	0.378362	0.362348	0.348116	0.341991	0.338733	0.337714	0.339063	0.334186	0.326208	0.320572
		172	0.58768	0.623976	0.623485	0.620313	0.601852	0.57844	0.555825	0.53512	0.52066	0.509161	0.490143	0.468602	0.448851	0.423748	0.39484	0.378755	0.362948	0.345113	0.335622	0.336123	0.336723	0.345819	0.356919	0.369141	0.378791	0.386606	0.391676	0.39868	0.403461	0.405167	0.406252	0.401817	0.397902	0.394233	0.387545	0.382761	0.378827	0.379168	0.374512	0.373723	0.371533	0.373005	0.375256	0.381934	0.384585	0.394573	0.408424
		173	0.471819	0.481839	0.488285	0.496917	0.496147	0.497547	0.495677	0.493469	0.488629	0.488959	0.489715	0.49048	0.484137	0.475683	0.466078	0.450792	0.435857	0.424199	0.411194	0.40168	0.396681	0.396672	0.401823	0.400225	0.39135	0.381211	0.364967	0.350209	0.348885	0.35089	0.354136	0.358995	0.361652	0.361848	0.359955	0.351732	0.345879	0.340431	0.339692	0.348854	0.361628	0.369646	0.378826	0.379832	0.367035	0.362538	0.359019
		174	0.574844	0.573073	0.577417	0.581925	0.589595	0.592711	0.593302	0.603354	0.599157	0.589	0.570318	0.545975	0.52056	0.494865	0.485194	0.483848	0.483796	0.47136	0.469261	0.453992	0.428872	0.412721	0.409509	0.405461	0.405341	0.413584	0.42027	0.424539	0.427043	0.428658	0.42476	0.418652	0.415121	0.418108	0.420791	0.425411	0.423044	0.424403	0.417565	0.411969	0.410332	0.416081	0.411746	0.40881	0.401801	0.399954	0.402204
		175	0.654769	0.657066	0.6682	0.667677	0.647169	0.640196	0.616776	0.603448	0.589958	0.58418	0.586403	0.57802	0.56255	0.546476	0.530755	0.510096	0.495997	0.483357	0.475902	0.466814	0.464853	0.462726	0.460453	0.450387	0.442423	0.433168	0.427866	0.42685	0.43313	0.439023	0.450917	0.452291	0.450992	0.449281	0.443625	0.430328	0.426081	0.423308	0.415618	0.415415	0.415944	0.406152	0.3986	0.396289	0.378691	0.373195	0.373325
		176	0.741364	0.7505	0.726312	0.711081	0.687889	0.669472	0.654802	0.635825	0.624123	0.608706	0.600911	0.596281	0.598375	0.599503	0.604905	0.602097	0.599297	0.59743	0.586621	0.569373	0.556819	0.543577	0.530386	0.518311	0.506841	0.495692	0.482023	0.471338	0.462511	0.455993	0.451218	0.44998	0.448936	0.450464	0.450836	0.449586	0.445883	0.43959	0.431507	0.431652	0.427264	0.417389	0.410678	0.404017	0.383331	0.376294	0.374922
		177	0.511955	0.530381	0.551736	0.562798	0.571959	0.575997	0.570621	0.565349	0.556584	0.548652	0.534649	0.527537	0.520298	0.516457	0.525558	0.543103	0.551049	0.555682	0.558007	0.546455	0.524051	0.503657	0.488974	0.480995	0.475063	0.473875	0.474098	0.478341	0.47295	0.467131	0.467533	0.469433	0.468921	0.478609	0.484816	0.488223	0.490683	0.488491	0.479936	0.467334	0.451036	0.434331	0.41772	0.398643	0.38482	0.382462	0.375828
		178	0.426331	0.445783	0.451968	0.458796	0.46055	0.462233	0.459123	0.456207	0.451422	0.446043	0.437187	0.426809	0.4136	0.400491	0.38608	0.371005	0.365487	0.364914	0.368089	0.368588	0.382033	0.391193	0.396506	0.405046	0.413323	0.408655	0.398348	0.396336	0.385629	0.379985	0.379841	0.383061	0.375203	0.375018	0.374465	0.368147	0.360648	0.356926	0.346817	0.337204	0.334388	0.3373	0.337556	0.340433	0.334262	0.332402	0.324969
		179	0.52923	0.538113	0.545766	0.551085	0.551731	0.548239	0.546754	0.539541	0.531758	0.53179	0.531966	0.533974	0.537673	0.545389	0.549521	0.553518	0.554832	0.557522	0.555484	0.550741	0.536475	0.523876	0.507554	0.484156	0.456244	0.439046	0.416474	0.392027	0.385535	0.384216	0.379299	0.379567	0.383489	0.378122	0.368545	0.367355	0.369876	0.36933	0.373758	0.379026	0.387968	0.393712	0.404102	0.4087	0.425786	0.430944	0.466746
		180	0.496674	0.528614	0.536247	0.544886	0.543036	0.537341	0.531258	0.524582	0.512507	0.508054	0.502711	0.499656	0.490957	0.504716	0.506737	0.507129	0.503594	0.500795	0.48034	0.473191	0.465069	0.463442	0.464809	0.469499	0.471375	0.473507	0.472064	0.466932	0.466603	0.459786	0.44391	0.433247	0.427443	0.416569	0.405577	0.405643	0.404197	0.395222	0.386149	0.383226	0.375544	0.367819	0.367155	0.367181	0.361786	0.364989	0.369502
		181	0.635949	0.65175	0.644239	0.640858	0.627898	0.614322	0.603845	0.596077	0.594172	0.595607	0.602896	0.605008	0.611261	0.607179	0.601973	0.5965	0.590861	0.579416	0.573556	0.563787	0.551153	0.539503	0.524701	0.50937	0.495587	0.48359	0.477795	0.479549	0.480043	0.476837	0.47222	0.46618	0.451935	0.436221	0.429423	0.431157	0.429565	0.432536	0.437973	0.432387	0.42582	0.418082	0.41241	0.396837	0.386848	0.380577	0.37788
		182	0.37705	0.379714	0.371881	0.366605	0.35842	0.352116	0.349272	0.349526	0.352519	0.359912	0.362308	0.365931	0.371267	0.373683	0.377647	0.384388	0.386498	0.384309	0.378987	0.371954	0.369644	0.36457	0.361994	0.363614	0.36644	0.361052	0.35367	0.34962	0.343916	0.33872	0.332079	0.331814	0.334378	0.338288	0.336934	0.338079	0.342117	0.343426	0.341874	0.343658	0.345779	0.343073	0.340779	0.338266	0.33212	0.330616	0.334827
		183	0.506794	0.39842	0.33812	0.285794	0.247855	0.280308	0.30962	0.338077	0.368858	0.400619	0.398338	0.397914	0.398553	0.40102	0.4057	0.404957	0.411607	0.414177	0.411802	0.405867	0.403416	0.402286	0.404958	0.416156	0.429404	0.436584	0.439668	0.443508	0.444666	0.438667	0.440072	0.44143	0.439405	0.433745	0.433673	0.432594	0.429165	0.42932	0.425745	0.423058	0.417299	0.410487	0.401341	0.390379	0.372102	0.361484	0.350525
		184	0.884372	0.845854	0.800693	0.756102	0.71398	0.676974	0.638653	0.617215	0.603281	0.602383	0.592729	0.58385	0.587716	0.593973	0.597438	0.597042	0.601791	0.606777	0.602352	0.599118	0.596896	0.59323	0.578061	0.564296	0.545031	0.531331	0.519125	0.508205	0.49617	0.484518	0.471919	0.458869	0.452749	0.44479	0.435512	0.430818	0.42816	0.418521	0.41197	0.406162	0.391326	0.379633	0.369062	0.362865	0.347999	0.348021	0.348205
		185	0.686377	0.669135	0.623888	0.587864	0.551881	0.530249	0.519538	0.519537	0.524772	0.534862	0.535526	0.536532	0.532171	0.53153	0.52401	0.519628	0.512694	0.50444	0.492672	0.474681	0.462111	0.453681	0.447034	0.436087	0.434571	0.434746	0.424655	0.420812	0.427747	0.436748	0.431876	0.439702	0.445428	0.447472	0.442673	0.440562	0.437034	0.43094	0.429649	0.430279	0.429692	0.423025	0.421897	0.404549	0.377499	0.365054	0.362124
		186	0.410193	0.375723	0.359671	0.350466	0.378724	0.402095	0.437025	0.467598	0.495736	0.502587	0.510673	0.513121	0.515563	0.512291	0.507789	0.498447	0.50329	0.500047	0.502566	0.505651	0.508561	0.498902	0.502185	0.501302	0.492593	0.486435	0.477776	0.466551	0.456305	0.45949	0.460578	0.465635	0.461394	0.462541	0.453822	0.45107	0.449582	0.456743	0.457704	0.465319	0.469336	0.462177	0.452719	0.445503	0.430402	0.420692	0.428085
		187	0.628809	0.599547	0.632991	0.639132	0.635338	0.64094	0.613413	0.584445	0.559597	0.552188	0.551353	0.551922	0.552317	0.547417	0.537056	0.52768	0.512494	0.497076	0.48074	0.459103	0.435524	0.415487	0.405237	0.396471	0.388505	0.380414	0.376956	0.370936	0.365461	0.363588	0.355167	0.34705	0.340529	0.338372	0.333875	0.335535	0.342474	0.347874	0.339607	0.332744	0.330998	0.326304	0.320443	0.322456	0.319482	0.323168	0.326799
		188	0.33398	0.314187	0.318291	0.312233	0.307407	0.300927	0.290567	0.280567	0.27585	0.280091	0.281969	0.287213	0.289657	0.292184	0.29014	0.292292	0.29365	0.294782	0.294909	0.295442	0.291351	0.292912	0.288314	0.28326	0.28483	0.292138	0.291275	0.296412	0.304403	0.304285	0.300348	0.294493	0.289482	0.284155	0.276935	0.274216	0.279914	0.285454	0.286649	0.301482	0.319235	0.332302	0.347578	0.369326	0.383855	0.396472	0.417897
		189	0.364276	0.369799	0.365462	0.364479	0.359101	0.362192	0.375326	0.383733	0.39422	0.407048	0.416339	0.418607	0.416859	0.414386	0.406961	0.389977	0.376959	0.367517	0.356767	0.353843	0.355309	0.350548	0.346874	0.346584	0.341558	0.33775	0.340364	0.337384	0.334313	0.333325	0.332472	0.329911	0.331717	0.337379	0.338369	0.338874	0.337535	0.33867	0.333105	0.335234	0.340112	0.344943	0.353102	0.359142	0.357762	0.358288	0.363689
		190	0.470891	0.504419	0.518836	0.533706	0.54264	0.51814	0.52961	0.537576	0.54665	0.561773	0.60511	0.606635	0.604269	0.603822	0.589706	0.585185	0.581938	0.578788	0.575055	0.568984	0.55318	0.533272	0.51804	0.490888	0.469401	0.449608	0.438803	0.423414	0.429084	0.428851	0.431836	0.431068	0.43969	0.435416	0.434739	0.430447	0.427112	0.425898	0.423839	0.424166	0.425766	0.427845	0.418565	0.415213	0.405835	0.398247	0.385404
		191	0.621204	0.6377	0.643976	0.659833	0.664928	0.669569	0.671841	0.679416	0.673963	0.668509	0.656808	0.634887	0.606779	0.604607	0.613252	0.618615	0.63883	0.658298	0.66181	0.658239	0.665446	0.669467	0.684481	0.685949	0.70098	0.716952	0.737559	0.743009	0.757959	0.764922	0.761976	0.760485	0.76282	0.766265	0.761608	0.755348	0.739672	0.709004	0.651688	0.597659	0.554302	0.514857	0.493797	0.493196	0.491948	0.488691	0.477058
		192	0.527991	0.514027	0.502129	0.490304	0.480418	0.459441	0.45049	0.438876	0.436328	0.43936	0.457503	0.475013	0.495243	0.503401	0.510772	0.504123	0.488518	0.468197	0.449499	0.429699	0.415235	0.408402	0.405194	0.403421	0.399635	0.400743	0.399626	0.399972	0.402669	0.40652	0.400967	0.398914	0.396522	0.395879	0.39231	0.40279	0.409624	0.415514	0.428138	0.447506	0.464793	0.48884	0.515415	0.537777	0.559228	0.584036	0.609819
		193	0.473384	0.480222	0.471204	0.467965	0.457429	0.443608	0.431519	0.42012	0.405648	0.401795	0.404205	0.396854	0.38769	0.379808	0.363966	0.353753	0.351127	0.355874	0.358679	0.359071	0.355229	0.351575	0.340112	0.334243	0.330373	0.32818	0.33096	0.340505	0.349679	0.360761	0.368697	0.373624	0.377357	0.380604	0.384717	0.38761	0.391744	0.395092	0.393395	0.387609	0.384827	0.380683	0.375591	0.373933	0.37179	0.378768	0.394393
		194	0.418711	0.406169	0.39224	0.381914	0.3773	0.374829	0.37557	0.377954	0.380599	0.382544	0.382213	0.386431	0.381924	0.378491	0.371966	0.368274	0.359184	0.354263	0.35036	0.342341	0.338696	0.338623	0.346554	0.348411	0.357283	0.359482	0.356934	0.348541	0.350071	0.346665	0.344341	0.348061	0.352245	0.350677	0.346427	0.350084	0.344479	0.343625	0.340836	0.34576	0.340926	0.34125	0.339076	0.337818	0.329636	0.324722	0.320205
		195	0.655883	0.620218	0.6032	0.600413	0.60793	0.62054	0.639227	0.643412	0.644513	0.635175	0.624353	0.618465	0.606081	0.594782	0.585392	0.56494	0.546413	0.531029	0.516367	0.499897	0.497839	0.495877	0.498094	0.498055	0.505117	0.509223	0.51071	0.505624	0.483581	0.464376	0.443959	0.419263	0.398084	0.39996	0.393288	0.390162	0.39001	0.393218	0.386319	0.385639	0.378925	0.372736	0.37168	0.373521	0.38432	0.421569	0.452303
		196	0.373732	0.437738	0.464275	0.480649	0.476784	0.466992	0.453611	0.454511	0.462531	0.481051	0.489805	0.49447	0.493988	0.489588	0.486009	0.488165	0.499714	0.51386	0.530355	0.537632	0.534196	0.526529	0.516429	0.499563	0.47525	0.459927	0.436164	0.412025	0.397097	0.396376	0.395452	0.403163	0.4042	0.399689	0.392255	0.386282	0.373322	0.368889	0.361687	0.363928	0.365168	0.368098	0.362535	0.355931	0.332371	0.306329	0.279369
		197	0.433441	0.44889	0.438892	0.43265	0.419428	0.405042	0.397465	0.396951	0.392287	0.395297	0.395814	0.391266	0.381658	0.380712	0.376621	0.369292	0.362944	0.364224	0.364115	0.361366	0.368341	0.370503	0.374438	0.376216	0.375013	0.373863	0.37697	0.379268	0.377975	0.381708	0.378424	0.377163	0.370039	0.370166	0.359677	0.356927	0.353105	0.351529	0.344527	0.347845	0.347505	0.344137	0.343818	0.343388	0.336241	0.334741	0.338814
		198	0.980429	0.975944	0.965919	0.960459	0.967811	0.96345	0.955933	0.953793	0.964446	0.94391	0.950234	0.948681	0.953649	0.948771	0.967959	0.962681	0.970219	0.973342	0.977195	0.966528	0.968295	0.976953	0.970804	0.978568	0.980897	0.974969	0.97503	0.986525	0.98009	0.970837	0.979389	0.967834	0.976903	0.956814	0.969885	0.965416	0.973846	0.948684	0.97152	0.966993	0.97385	0.963961	0.977294	0.959595	0.957887	0.943366	0.941466
		199	0.562058	0.525248	0.482564	0.450654	0.422916	0.412828	0.412556	0.414757	0.424704	0.435903	0.438471	0.439833	0.443189	0.441519	0.438941	0.44113	0.446249	0.44721	0.450778	0.451918	0.448006	0.444271	0.439715	0.43234	0.423964	0.422554	0.416506	0.416314	0.414062	0.414328	0.411629	0.408069	0.404062	0.405425	0.40414	0.400823	0.401595	0.402029	0.397051	0.395734	0.397733	0.396725	0.395493	0.393615	0.386278	0.382203	0.380782
		200	0.517083	0.521038	0.525811	0.524081	0.519605	0.516159	0.505763	0.491465	0.481646	0.471991	0.46172	0.45574	0.449954	0.446472	0.447393	0.447342	0.452617	0.463165	0.46815	0.467269	0.468354	0.468889	0.463344	0.460689	0.457448	0.448734	0.431564	0.420069	0.412373	0.409855	0.411374	0.417505	0.42897	0.436595	0.436455	0.438319	0.438625	0.433322	0.424473	0.417537	0.415744	0.415348	0.414728	0.418082	0.410269	0.409408	0.399909
		Time since treatment (hrs)
		1	0.605504	0.626623	0.623951	0.629353	0.622484	0.618177	0.618523	0.619953	0.617449	0.617232	0.613408	0.612746	0.629348	0.630984	0.652554	0.675311	0.668881	0.662223	0.671827	0.658111	0.644479	0.653409	0.640679	0.628357	0.621297	0.616843	0.606656	0.605925	0.603608	0.603928	0.59954	0.600958	0.604916	0.608238	0.608248	0.607966	0.609912	0.602539	0.592202	0.579224	0.572791	0.563599	0.554071	0.54572	0.533914	0.525863	0.516305
	Cell #	2	0.761518	0.752652	0.719159	0.697473	0.664394	0.620627	0.58694	0.559302	0.527807	0.516539	0.512739	0.507071	0.500253	0.496378	0.483811	0.466036	0.450543	0.43449	0.418412	0.399625	0.390806	0.381413	0.376213	0.377301	0.379421	0.373775	0.371916	0.373152	0.365791	0.370095	0.373954	0.37962	0.383643	0.39142	0.391687	0.398219	0.399281	0.401651	0.400852	0.398562	0.395374	0.394858	0.392186	0.387686	0.376121	0.370699	0.367014
	Mitogens+2DG	3	0.43682	0.454746	0.467361	0.476199	0.480686	0.489673	0.485744	0.488178	0.485956	0.486631	0.482665	0.481754	0.482642	0.484981	0.483867	0.485828	0.490015	0.488412	0.490102	0.494796	0.498384	0.497244	0.504506	0.501198	0.495345	0.513283	0.534316	0.546664	0.565218	0.581702	0.551319	0.521515	0.49119	0.465222	0.441708	0.441578	0.437809	0.444634	0.447155	0.454453	0.453981	0.461058	0.456344	0.454522	0.433013	0.425313	0.408509
		4	0.282261	0.335945	0.330914	0.345773	0.330541	0.331639	0.33221	0.324011	0.31208	0.302357	0.288262	0.273927	0.268188	0.250792	0.233718	0.233946	0.232672	0.226775	0.230487	0.23173	0.233872	0.23789	0.247368	0.261289	0.274605	0.278355	0.27858	0.269605	0.248895	0.244987	0.236493	0.23084	0.226664	0.23654	0.229626	0.237747	0.242706	0.251966	0.255337	0.261556	0.26355	0.266155	0.272317	0.270906	0.272464	0.280859	0.291914
		5	0.620418	0.659482	0.653623	0.667127	0.656842	0.643892	0.63762	0.618214	0.592818	0.575033	0.563525	0.548265	0.541705	0.533852	0.526594	0.513774	0.505371	0.487462	0.470419	0.45699	0.446347	0.441738	0.436996	0.435272	0.435159	0.434443	0.426947	0.427854	0.419617	0.415399	0.432452	0.444143	0.453524	0.469332	0.486179	0.479827	0.481308	0.479751	0.477993	0.465629	0.456465	0.44892	0.443294	0.438513	0.427551	0.425085	0.419825
		6	0.527615	0.646315	0.695817	0.739031	0.73738	0.731005	0.712169	0.692376	0.661667	0.649952	0.627316	0.601847	0.586278	0.588595	0.592059	0.589353	0.596491	0.593161	0.586408	0.579842	0.570374	0.564809	0.564639	0.564193	0.566891	0.574272	0.575804	0.571233	0.572425	0.569821	0.558042	0.555807	0.556127	0.556361	0.560052	0.562423	0.557693	0.5551	0.548818	0.535761	0.52794	0.523101	0.515913	0.509232	0.504309	0.495145	0.488508
		7	0.611819	0.614834	0.61504	0.62064	0.614246	0.613972	0.613792	0.613098	0.606474	0.615453	0.609483	0.605084	0.595094	0.589126	0.576032	0.575713	0.571221	0.566534	0.559282	0.551097	0.537392	0.523882	0.515437	0.509946	0.502616	0.496583	0.490987	0.485654	0.476723	0.473817	0.467574	0.46833	0.464778	0.465318	0.457857	0.461746	0.455075	0.455816	0.450043	0.45545	0.456438	0.458032	0.462056	0.465902	0.462735	0.459907	0.457752
		8	0.589738	0.60898	0.588463	0.577361	0.556638	0.546896	0.536392	0.536592	0.532235	0.530785	0.530746	0.530525	0.521623	0.516593	0.505095	0.490583	0.484152	0.479783	0.475551	0.47946	0.482923	0.481141	0.479822	0.480898	0.473624	0.470749	0.474282	0.476826	0.478889	0.483148	0.487198	0.485444	0.483472	0.481328	0.476128	0.47168	0.47013	0.468699	0.466879	0.46456	0.459517	0.4534	0.445919	0.437632	0.428289	0.421615	0.408548
		9	0.340116	0.349121	0.333867	0.332205	0.317533	0.30598	0.300112	0.291764	0.284691	0.285079	0.287263	0.291946	0.300646	0.303326	0.306414	0.314924	0.32492	0.326616	0.332727	0.335669	0.337846	0.339463	0.345162	0.341056	0.346633	0.344021	0.340561	0.330085	0.330315	0.330141	0.325193	0.318873	0.31715	0.314744	0.310939	0.312943	0.315735	0.318711	0.320223	0.312968	0.308075	0.303403	0.303542	0.299961	0.299576	0.291397	0.290199
		10	0.627105	0.62512	0.611719	0.600574	0.593472	0.575608	0.57845	0.580452	0.58625	0.58836	0.582751	0.565398	0.550416	0.526194	0.503832	0.498002	0.485406	0.469026	0.461225	0.452175	0.440712	0.437764	0.433331	0.432093	0.434496	0.433843	0.428886	0.427766	0.428214	0.429904	0.432296	0.439854	0.449215	0.463978	0.476231	0.486676	0.491516	0.48725	0.475394	0.462201	0.454884	0.453205	0.461735	0.470328	0.472582	0.470191	0.473685
		11	0.391904	0.399724	0.383797	0.373578	0.367465	0.349097	0.339677	0.335546	0.332528	0.331802	0.333036	0.335705	0.340542	0.348137	0.34764	0.347145	0.348291	0.343563	0.34021	0.338542	0.333791	0.327367	0.322334	0.310189	0.300931	0.291077	0.308868	0.335902	0.364282	0.388478	0.415781	0.420483	0.422701	0.42492	0.430609	0.433168	0.432951	0.429365	0.426281	0.406196	0.390573	0.380408	0.383339	0.371146	0.368691	0.395146	0.406579
		12	0.699779	0.716947	0.699678	0.693449	0.683792	0.677122	0.676652	0.674329	0.683737	0.687854	0.685956	0.689112	0.684602	0.67162	0.659474	0.64336	0.628981	0.61283	0.592535	0.577013	0.569147	0.560403	0.556215	0.553433	0.544832	0.536958	0.525134	0.522271	0.5168	0.517585	0.514578	0.51383	0.508708	0.508962	0.502529	0.500348	0.498608	0.492752	0.486005	0.483949	0.484277	0.48554	0.488051	0.49142	0.489492	0.491408	0.490748
		13	0.705643	0.692607	0.681089	0.672546	0.66311	0.651526	0.642789	0.63371	0.623724	0.612042	0.612825	0.610575	0.617307	0.616852	0.617545	0.600466	0.580723	0.555913	0.536121	0.520926	0.511226	0.506672	0.506036	0.503854	0.50217	0.499128	0.495965	0.486289	0.478722	0.472297	0.467756	0.463319	0.461434	0.465057	0.47753	0.484046	0.489006	0.494892	0.491726	0.474605	0.468578	0.462932	0.461001	0.461198	0.453276	0.450128	0.456675
		14	0.469256	0.463856	0.475533	0.481206	0.494723	0.505432	0.509629	0.512115	0.513501	0.514896	0.512261	0.513396	0.519388	0.526604	0.529655	0.531394	0.53243	0.52786	0.519777	0.506841	0.500203	0.487671	0.47353	0.460765	0.447921	0.431675	0.420599	0.410178	0.398365	0.393314	0.386281	0.379105	0.379111	0.384262	0.387046	0.385802	0.382317	0.379328	0.372835	0.365939	0.367086	0.369522	0.369558	0.368924	0.365128	0.361571	0.358835
		15	0.698015	0.693022	0.660356	0.635528	0.600317	0.583788	0.565232	0.555533	0.555721	0.557246	0.559291	0.560225	0.561284	0.544635	0.525682	0.512076	0.501526	0.48756	0.4768	0.476733	0.465377	0.455335	0.454099	0.459474	0.455271	0.455547	0.455868	0.454803	0.453239	0.457323	NaN	0.454688	NaN	NaN	NaN	NaN	0.451588	0.445844	0.448451	0.43768	0.433598	0.431894	0.43385	0.425114	0.416749	0.409345	0.404315
		16	0.472924	0.4939	0.522182	0.532933	0.542282	0.54575	0.559796	0.543765	0.565591	0.579172	0.599315	0.594562	0.617584	0.609222	0.606812	0.592348	0.581748	0.571299	0.560323	0.543596	0.53078	0.516851	0.502745	0.482594	0.465513	0.456163	0.445715	0.444112	0.444466	0.443473	0.431806	0.425982	0.417158	0.412292	0.410986	0.423226	0.429529	0.435494	0.444247	0.448584	0.449254	0.447419	0.448409	0.451885	0.450951	0.468724	0.490687
		17	0.471103	0.474591	0.474598	0.470973	0.461101	0.448319	0.436741	0.428167	0.4205	0.421189	0.427185	0.429622	0.424418	0.425182	0.417044	0.404139	0.396113	0.413865	0.408761	0.400081	0.417489	0.417837	0.396443	0.391928	0.411865	0.37913	0.363476	0.350058	0.340061	0.328759	0.352965	0.365008	0.40013	0.412936	0.432261	0.447037	0.438376	0.434372	0.4525	0.445824	0.440023	0.47011	0.466436	0.462467	0.456327	0.460191	0.462022
		18	0.91625	0.990865	1.01813	1.04456	1.05756	1.02567	0.983544	0.948139	0.90267	0.858551	0.830536	0.813577	0.801467	0.795725	0.79365	0.793857	0.795258	0.804412	0.811536	0.815493	0.810227	0.798433	0.762926	0.723537	0.696735	0.672517	0.658468	0.650002	0.649059	0.647665	0.638216	0.635128	0.629462	0.627026	0.608939	0.598763	0.580105	0.564911	0.540412	0.522159	0.503957	0.4798	0.461307	0.441673	0.42326	0.399457	0.383482
		19	0.740426	0.668793	0.636102	0.609051	0.581446	0.555257	0.526084	0.490001	0.450043	0.427038	0.402736	0.38175	0.374152	0.368968	0.363521	0.366549	0.377973	0.384007	0.39139	0.416188	0.439449	0.445787	0.44935	0.473035	0.480431	0.48507	0.505376	0.525239	0.523529	0.519056	0.509969	0.485953	0.480776	0.476323	0.475755	0.457731	0.451563	0.426833	0.399554	0.370871	0.367227	0.383984	0.407641	0.433635	0.451954	0.471485	0.470662
		20	0.583191	0.582786	0.564689	0.549006	0.51876	0.489099	0.455454	0.430181	0.408964	0.400842	0.397372	0.397881	0.401016	0.401764	0.399935	0.397147	0.395741	0.393326	0.387877	0.382711	0.379922	0.380056	0.376644	0.370919	0.366953	0.362964	0.360057	0.366186	0.376287	0.390633	0.407265	0.424592	0.438323	0.455479	0.468296	0.488057	0.506354	0.521984	0.536903	0.557222	0.568943	0.582152	0.597002	0.616298	0.612925	0.603623	0.597362
		21	0.617018	0.58489	0.560857	0.531203	0.501043	0.47561	0.446707	0.428488	0.413626	0.403076	0.395034	0.388138	0.381311	0.378554	0.379934	0.377106	0.373399	0.367497	0.35979	0.352317	0.345412	0.341633	0.341111	0.335591	0.330415	0.328014	0.326446	0.323436	0.326669	0.329717	0.329546	0.330819	0.333958	0.334986	0.33283	0.331945	0.328562	0.326333	0.323003	0.320261	0.318151	0.31451	0.309533	0.309151	0.301426	0.294933	0.295123
		22	0.595944	0.591813	0.569278	0.550045	0.531534	0.513436	0.496098	0.484624	0.473533	0.458916	0.446572	0.438301	0.431754	0.427753	0.425299	0.427297	0.427075	0.426051	0.425071	0.426253	0.422566	0.419588	0.415278	0.410827	0.403792	0.402385	0.403108	0.4017	0.405101	0.406059	0.403305	0.398898	0.399084	0.39435	0.388717	0.383861	0.380558	0.37885	0.377924	0.384588	0.390774	0.395854	0.401815	0.408366	0.398762	0.397161	0.397218
		23	0.686073	0.722934	0.744203	0.778091	0.80527	0.855581	0.904098	0.94584	0.972225	1.00775	1.00475	1.01168	1.00748	1.00251	0.992616	1.01129	1.02439	1.05527	1.08905	1.126	1.13015	1.14862	1.14567	1.1616	1.15524	1.1655	1.16287	1.16245	1.13961	1.12638	1.11972	1.11159	1.11448	1.10679	1.12695	1.13545	1.14494	1.14905	1.17039	1.17101	1.1734	1.18163	1.18975	1.18271	1.15914	1.10872	1.05345
		24	0.547635	0.565632	0.530438	0.519261	0.492574	0.47525	0.472072	0.470582	0.463563	0.462701	0.460594	0.459561	0.46085	0.465722	0.475284	0.499978	0.503998	0.504829	0.494253	0.480104	0.455899	0.475313	0.501824	0.534525	0.566872	0.564594	0.562795	0.551685	0.550821	0.547358	0.576333	0.568913	0.581178	0.579633	0.577844	0.575018	0.580815	0.570972	0.562986	0.5656	0.560779	0.558791	0.565767	0.576921	0.565612	0.557255	0.550152
		25	0.805004	0.803587	0.787565	NaN	0.782486	NaN	NaN	NaN	NaN	NaN	0.780793	0.775658	0.780751	0.788982	0.791822	0.790486	0.793191	0.79125	0.779725	0.766376	0.748252	0.730172	0.710602	0.688211	0.679227	0.670906	0.662688	0.65489	0.652458	0.649404	0.645657	0.645176	0.640357	0.636528	0.620167	0.607957	0.603285	0.603435	0.595673	0.595603	0.597728	0.584366	0.571533	NaN	0.568311	0.561665	0.558873
		26	0.606278	0.586624	0.577225	0.554068	0.53346	0.509379	0.484753	0.463293	0.452353	0.444006	0.445059	0.443382	0.446276	0.454975	0.462418	0.467742	0.47344	0.476576	0.474746	0.472745	0.468075	0.458963	0.448351	0.441305	0.434279	0.432657	0.433256	0.435017	0.437504	0.434455	0.432016	0.432597	0.436467	0.434414	0.439528	0.438795	0.436072	0.428831	0.426104	0.421949	0.425106	0.426529	0.430165	0.428851	0.420295	0.416174	0.411703
		27	0.514117	0.512366	0.489604	0.471791	0.446205	0.422812	0.411008	0.398415	0.39679	0.399631	0.411145	0.415251	0.42045	0.420147	0.421836	0.41484	0.410621	0.408479	0.406335	0.401808	0.400585	0.398046	0.394964	0.38988	0.385519	0.383451	0.378753	0.377497	0.380862	0.383846	0.392684	0.40302	0.415666	0.422988	0.42702	0.425406	0.421643	0.410306	0.40067	0.394279	0.387268	0.385111	0.386984	0.391216	0.385548	0.387492	0.393159
		28	0.699117	0.727028	0.74759	0.758672	0.771084	0.753411	0.726233	0.708657	0.688046	0.664637	0.651605	0.648107	0.637858	0.6256	0.615189	0.601912	0.587946	0.568427	0.553436	0.533719	0.517298	0.496633	0.480676	0.468631	0.460844	0.45756	0.458383	0.451212	0.469071	0.480019	0.489378	0.477509	0.472591	0.439739	0.41339	0.388313	0.389273	0.405557	0.422441	0.421027	0.420254	0.414379	0.395378	0.379383	0.393122	0.389308	0.402832
		29	0.607277	0.601191	0.602744	0.593839	0.585897	0.567169	0.546342	0.513204	0.502403	0.480234	0.477559	0.473092	0.480969	0.468075	0.474754	0.463407	0.449015	0.435237	0.43035	0.417502	0.41242	0.415048	0.419091	0.420303	0.425619	0.426732	0.427106	0.42575	0.426461	0.429012	0.430908	0.433464	0.435868	0.441771	0.444374	0.446225	0.44691	0.448035	0.441005	0.433479	0.425419	0.418165	0.411255	0.40846	0.402259	0.398072	0.392253
		30	0.584777	0.591809	0.598265	0.601244	0.604007	0.608591	0.608484	0.612168	0.61525	0.617222	0.619979	0.621044	0.613285	0.606212	0.594904	0.577439	0.561199	0.545198	0.530755	0.515376	0.502564	0.489936	0.484754	0.478232	0.469331	0.465917	0.456507	0.444706	0.436685	0.432673	0.426907	0.42901	0.436768	0.440957	0.447334	0.453043	0.453843	0.433575	0.41532	0.393652	0.376028	0.359013	0.359812	0.355791	0.345689	0.33681	0.331691
		31	0.509469	0.428024	0.401847	0.371143	0.355156	0.346875	0.336949	0.332134	0.334567	0.333792	0.33402	0.335594	0.335709	0.329422	0.32841	0.329326	0.322245	0.321477	0.315467	0.315502	0.313248	0.325145	0.328143	0.336517	0.342162	0.346911	0.344009	0.341618	0.339523	0.335125	0.330713	0.326056	0.323499	0.314305	0.30995	0.301304	0.291165	0.277039	0.268511	0.261911	0.266618	0.275008	0.290735	0.301284	0.310845	0.311525	0.318912
		32	0.579697	0.555526	0.550727	0.540881	0.532066	0.534619	0.531576	0.528502	0.523438	0.524503	0.515022	0.50692	0.501299	0.498895	0.493268	0.488899	0.48471	0.481812	0.479287	0.481323	0.480368	0.477997	0.473223	0.468305	0.459748	0.453002	0.447868	0.442714	0.433317	0.429304	0.424011	0.422359	0.419757	0.421249	0.420725	0.42465	0.419234	0.425156	0.424852	0.42317	0.419808	0.426214	0.423617	0.423683	0.417872	0.415008	0.40738
		33	0.702552	0.69499	0.682249	0.670694	0.657103	0.630951	0.608857	0.593086	0.576738	0.561297	0.557252	0.545158	0.520459	0.49764	0.469423	0.441129	0.421654	0.415826	0.411696	0.411219	0.417908	0.419774	0.421194	0.425367	0.433645	0.43088	0.433799	0.438076	0.431757	0.426414	0.433458	0.431552	0.428036	0.437053	0.439992	0.434813	0.427639	0.419527	0.409403	0.406554	0.392853	0.384429	0.376716	0.364389	0.339136	0.324065	0.313697
		34	0.597247	0.577628	0.575705	0.576075	0.588854	0.598631	0.601842	0.614127	0.611108	0.601841	0.597144	0.592807	0.588363	0.591763	0.594272	0.595417	0.590159	0.581833	0.567031	0.555562	0.539217	0.526772	0.509876	0.496583	0.472364	0.449044	0.427661	0.408975	0.394035	0.390899	0.385886	0.386716	0.389538	0.386725	0.383803	0.384817	0.384781	0.38237	0.382217	0.379814	0.374578	0.370043	0.370068	0.36777	0.358427	0.355675	0.353189
		35	0.536963	0.54789	0.525139	0.512761	0.490924	0.474468	0.46663	0.461729	0.452324	0.448437	0.442941	0.439323	0.431461	0.429031	0.422355	0.418131	0.410544	0.404372	0.399398	0.398536	0.398072	0.401737	0.40889	0.415239	0.41657	0.419739	0.42358	0.422028	0.426947	0.430282	0.430516	0.428646	0.431886	0.42924	0.427554	0.427674	0.425868	0.419882	0.41421	0.409512	0.40584	0.403937	0.402174	0.399528	0.391194	0.386578	0.37787
		36	0.573192	0.518372	0.489266	0.45456	0.427326	0.401529	0.379075	0.363889	0.357647	0.360899	0.364529	0.369088	0.37259	0.370245	0.366285	0.362001	0.361782	0.360344	0.364408	0.365416	0.36472	0.358668	0.352246	0.34665	0.349722	0.348922	0.352134	0.357698	0.356158	0.353861	0.351841	0.346951	0.343345	0.341074	0.337786	0.338512	0.339311	0.341522	0.340177	0.336238	0.33074	0.32202	0.312402	0.308391	0.294453	0.290082	0.289627
		37	0.565443	0.610937	0.627636	0.642976	0.644391	0.635803	0.629956	0.618995	0.614058	0.608364	0.611647	0.606667	0.599421	0.59155	0.583907	0.569431	0.562387	0.554707	0.543143	0.536458	0.528859	0.523184	0.516099	0.510949	0.503832	0.499266	0.489991	0.485876	0.483516	0.479927	0.474639	0.474115	0.476573	0.475341	0.477542	0.480451	0.481871	0.4794	0.477842	0.476525	0.476919	0.476039	0.473132	0.469932	0.454259	0.448316	0.441702
		38	0.468004	0.483269	0.478097	0.474451	0.462539	0.451445	0.442226	0.438348	0.442653	0.45276	0.464247	0.476666	0.488617	0.49344	0.494709	0.498384	0.498961	0.495985	0.496724	0.495685	0.490197	0.485501	0.480216	0.474201	0.471414	0.469837	0.467258	0.464641	0.462881	0.458543	0.451553	0.446093	0.434477	0.420619	0.406231	0.390824	0.372769	0.360349	0.349755	0.343014	0.347745	0.362691	0.37895	0.388287	0.379954	0.375779	0.361133
		39	0.613322	NaN	NaN	NaN	NaN	NaN	NaN	NaN	NaN	NaN	NaN	NaN	NaN	NaN	NaN	NaN	NaN	0.556974	0.53564	0.512185	0.50094	0.491493	0.484833	0.475233	0.468941	0.46465	0.464602	0.466786	0.471648	0.473601	0.476593	0.474038	0.472982	0.469318	0.469043	0.468674	0.469956	0.469332	0.467334	0.465034	0.459604	0.456759	0.451335	0.444816	0.433384	0.428528	0.421873
		40	0.695416	0.676926	0.663263	0.655905	0.653561	0.64686	0.643933	0.639304	0.633987	0.626519	0.622453	0.61126	0.608962	0.602393	0.597888	0.600495	0.61277	0.616944	0.626433	0.636262	0.638884	0.633468	0.634784	0.632931	0.626417	0.625141	0.62757	0.6194	0.608505	0.598819	0.589944	0.57934	0.580011	0.585124	0.590417	0.593632	0.596815	0.591286	0.585401	0.578995	0.573978	0.568658	0.567782	0.560592	0.544079	0.53459	0.529337
		41	0.485639	0.480263	0.468254	0.462333	NaN	0.45346	0.443408	0.440675	0.445607	NaN	NaN	0.444123	0.452056	0.458556	0.462154	0.461795	0.464525	0.456347	0.440474	0.425036	0.407119	0.388413	0.373286	0.363053	0.356587	0.354463	0.353425	0.356333	0.36112	0.360578	0.357375	0.352857	0.350297	0.345661	0.342435	0.339717	0.337286	0.333285	0.33109	0.324992	0.317712	0.313944	0.311044	0.307375	0.300086	0.295837	0.292661
		42	0.652421	0.666193	0.66556	0.662383	0.647883	0.635132	0.609396	0.586396	0.571627	0.551089	0.527376	0.50593	0.482258	0.452748	0.430957	0.413835	0.402204	0.398341	0.393974	0.395314	0.398713	0.401757	0.405012	0.407904	0.406352	0.407909	0.412046	0.412798	0.414329	0.414368	0.411678	0.409264	0.406754	0.40429	0.400871	0.397835	0.391842	0.384911	0.380031	0.376415	0.371832	0.36602	0.362755	0.357066	0.346379	0.345944	0.342216
		43	0.732264	0.766676	0.756618	0.743538	0.710207	0.699217	0.677849	0.674495	0.679709	0.686563	0.680623	0.674499	0.658939	0.643782	0.627906	0.616624	0.606856	0.597769	0.588117	0.578956	0.573679	0.563383	0.555373	0.543765	0.528054	0.509962	0.500184	0.493309	0.488015	0.484851	0.483318	0.480759	0.47966	0.482599	0.483248	0.483086	0.482374	0.477887	0.471854	0.472885	0.472715	0.471545	0.469261	0.469585	0.450605	0.436345	0.428891
		44	0.75883	0.677959	0.694293	0.685545	0.698864	0.728779	0.72324	0.721024	0.724972	0.726603	0.713283	0.71476	0.71749	0.710306	0.707357	0.707325	0.693918	0.683838	0.671237	0.654859	0.642654	0.633444	0.622617	0.613666	0.606675	0.598143	0.595069	0.598271	0.601825	0.598128	0.598908	0.597563	0.603721	0.609517	0.612141	0.612603	0.616942	0.605875	0.595752	0.590461	0.587383	0.576106	0.572589	0.57396	0.564939	0.563893	0.562378
		45	0.72538	0.732003	0.721215	0.726483	0.716295	0.717452	0.720023	0.718679	0.710927	0.711344	0.716848	0.710784	0.704606	0.698498	0.68214	0.664493	0.64781	0.629066	0.599076	0.583278	0.560998	0.547642	0.54089	0.543319	0.54525	0.550096	0.552037	0.545656	0.540855	0.535012	0.52927	0.527027	0.530292	0.532664	0.530768	0.525919	0.519008	0.505213	0.484967	0.468957	0.453707	0.444836	0.445181	0.445574	0.430424	0.41998	0.409357
		46	0.543263	0.497027	0.497658	0.491378	0.501527	0.50044	0.503436	0.501747	0.494217	0.481485	0.475835	0.465995	0.465755	0.476886	0.488597	0.505494	0.509183	0.506145	0.494399	0.487462	0.482877	NaN	NaN	0.487725	NaN	0.48493	0.460593	NaN	NaN	0.454669	NaN	0.434163	0.399472	NaN	NaN	NaN	NaN	NaN	0.373065	0.382963	0.380026	0.382929	0.405098	0.38698	0.348708	0.313355	0.316958
		47	0.697111	0.76509	0.778479	0.797701	0.797801	0.777693	0.765323	0.741709	0.721087	0.70241	0.698135	0.691351	0.688115	0.686778	0.687871	0.681941	0.679739	0.674586	0.663052	0.654842	0.642942	0.629505	0.621479	0.617046	0.602325	0.597097	0.593222	0.585845	0.584767	0.584598	0.579085	0.568512	0.559929	0.552537	0.545177	0.53871	0.53719	0.53416	0.530301	0.529409	0.527805	0.521376	0.523181	0.503634	0.484114	NaN	NaN
		48	0.634839	0.647072	0.66334	0.677602	0.689703	0.691483	0.695977	0.707739	0.707032	0.709431	0.711585	0.700398	0.687454	0.681197	0.674188	0.670223	0.671981	0.66849	0.659846	0.652341	0.64626	0.634368	0.622124	0.613963	0.6005	0.587722	0.57767	0.569919	0.559909	0.550664	0.538513	0.531083	0.527791	0.525498	0.523923	0.520459	0.513909	0.502551	0.491532	0.478775	0.465679	0.457513	0.448603	0.442416	0.430605	0.428762	0.42009
		49	0.532584	0.546913	0.555136	0.564989	0.576695	0.585036	0.588715	0.58988	0.58591	0.576242	0.568681	0.561613	0.553328	0.548618	0.545042	0.540295	0.540669	0.533478	0.525687	0.521243	0.516441	0.511877	0.514433	0.525674	0.529744	0.531439	0.530422	0.528455	0.517728	0.514011	0.510843	0.502192	0.489778	0.473373	0.461229	0.449342	0.444414	0.444054	0.447414	0.440871	0.441293	0.436662	0.428385	0.416678	0.395485	0.380143	0.368019
		50	0.583214	0.575032	0.579307	0.576974	0.579849	0.582469	0.58142	0.573167	0.571203	0.570119	0.564831	0.563621	0.561042	0.554376	0.539133	0.527138	0.51538	0.503261	0.491403	0.487359	0.479478	0.466684	0.45742	0.448927	0.440309	0.431193	0.427588	0.422665	0.423704	0.417977	0.414825	0.412922	0.411555	0.403323	0.402203	0.403093	0.400719	0.400593	0.404175	0.405065	0.404727	0.405859	0.405048	0.40544	0.393213	0.395636	0.400681
		51	0.902702	0.862083	0.847874	0.825234	0.809113	0.794039	0.775037	0.767313	0.763259	0.763315	0.76775	0.768155	0.762654	0.757352	0.748589	0.73901	0.736663	0.724387	0.715639	0.706051	0.69927	0.691868	0.68807	0.684596	0.684914	0.681983	0.680547	0.679702	0.677619	0.671062	0.665419	0.658774	0.654696	0.649829	0.644344	0.637198	0.627541	0.613187	0.600369	0.592823	0.584902	0.578719	0.577572	0.576107	0.561177	0.555634	0.555088
		52	0.650321	0.65508	0.640681	0.631472	0.621577	0.608479	0.600515	0.596407	0.590887	0.578271	0.567978	0.557087	0.545159	0.537387	0.531086	0.523113	0.510548	0.502564	0.486713	0.476389	0.462946	0.456146	0.444381	0.4442	0.439318	0.438385	0.440301	0.443788	0.439153	0.437914	0.439364	0.439796	0.440263	0.442877	0.44143	0.436384	0.428374	0.418656	0.407638	0.400372	0.393411	0.388168	0.383067	0.377793	0.36652	0.364618	0.36157
		53	0.64427	0.679765	0.68858	0.703745	0.708038	0.710922	0.706656	0.708304	0.703606	0.69667	0.692176	0.686211	0.66901	0.65475	0.640071	0.608394	0.584741	0.560903	0.529637	0.49108	0.476842	0.461984	0.458006	0.467286	0.48166	0.49129	0.508504	0.520129	0.533189	0.549475	0.563685	0.577789	0.586888	0.588706	0.595839	0.599516	0.595107	0.587836	0.583826	0.575651	0.573895	0.571873	0.572501	0.568083	0.551165	0.537874	0.527171
		54	0.745355	0.74308	0.74078	0.735227	0.726879	0.715544	0.699485	0.688074	0.679264	0.666186	0.652542	0.646625	0.628765	0.620293	0.617165	0.614087	0.60459	0.60012	0.586742	0.57808	0.558636	0.540811	0.524306	0.505664	0.486429	0.482107	0.478059	0.480125	0.482376	0.485611	0.482825	0.480383	0.466577	0.450176	0.435225	0.422394	0.411616	0.411177	0.41509	0.421686	0.428956	0.439018	0.447306	0.454941	0.446629	0.438352	0.436275
		55	0.64178	0.608019	0.591492	0.571148	0.553716	0.539277	0.526748	0.514326	0.502773	0.493342	0.487381	0.481337	0.46561	0.460945	0.456471	0.456327	0.452267	0.457622	0.453209	0.450772	0.444194	0.442049	0.4432	0.449159	0.454286	0.457667	0.460391	0.457071	0.453481	0.452584	0.456054	0.45874	0.464645	0.46651	0.459026	0.448908	0.439246	0.430683	0.421879	0.420516	0.416859	0.41082	0.4033	0.398339	0.380004	0.376097	0.378096
		56	0.530855	0.518337	0.51608	0.515429	0.515138	0.513554	0.50745	0.504848	0.494368	0.490446	0.49026	0.498863	0.51003	0.525276	0.536775	0.547245	0.549583	0.545394	0.540419	0.533974	0.529333	0.524861	0.517975	0.51042	0.499758	0.484894	0.474947	0.466147	0.451931	0.439782	0.43321	0.423979	0.414528	0.412183	0.409854	0.408988	0.413927	0.420392	0.428692	0.433598	0.437148	0.432981	0.434979	0.430404	0.419551	0.403915	0.388348
		57	0.606337	0.569223	0.552522	0.535599	0.525834	0.519182	0.514914	0.512412	0.509927	0.51436	0.5178	0.519618	0.516953	0.51335	0.504517	0.500333	0.489545	0.482341	0.474361	0.463197	0.446535	0.4391	0.434589	0.429988	0.427419	0.431279	0.428437	0.427073	0.42417	0.422878	0.418597	0.418433	0.417664	0.417387	0.412059	0.408886	0.405369	0.397863	0.396437	0.394428	0.393006	0.389824	0.388352	0.380708	0.372991	0.367906	0.365343
		58	0.526775	0.541147	0.543436	0.550418	0.549805	0.550107	0.546698	0.549827	0.548411	0.547532	0.552077	0.55657	0.556956	0.557463	0.557092	0.556317	0.549101	0.53417	0.523039	0.512107	0.49886	0.492609	0.487288	0.477805	0.470558	0.465662	0.460836	0.465024	0.469145	0.470354	0.465312	0.459457	0.448643	0.439698	0.432577	0.435219	0.434538	0.438551	0.437084	0.435605	0.423983	0.41403	0.400361	0.390861	0.373072	0.368406	0.368463
		59	0.512099	0.551262	0.556895	0.567162	0.553791	NaN	NaN	NaN	NaN	NaN	NaN	NaN	NaN	NaN	0.540662	NaN	NaN	0.528304	0.509558	0.488673	0.480046	0.4688	0.451851	0.436899	0.429593	0.418713	0.408929	0.405647	0.401123	0.393804	0.386271	0.380175	0.376987	0.377538	0.377298	0.374814	0.369162	0.36116	0.347262	0.332787	0.323855	0.319822	0.309074	0.308148	0.299402	0.287808	0.287679
		60	0.436449	0.482099	0.488699	0.499677	0.497842	0.501925	0.502491	0.502743	0.508264	0.507461	0.506201	0.507109	0.513009	0.509278	0.512989	0.519404	0.539667	0.555364	0.553088	0.550388	0.541778	0.539379	0.536504	0.556392	0.57386	0.59736	0.599086	0.603629	0.60901	0.61054	0.60999	0.612329	0.612031	0.61305	0.608826	0.605993	0.599342	0.592174	0.576314	0.572289	0.561777	0.553085	0.543392	0.538307	0.519439	0.513341	0.503636
		61	0.435559	0.403967	0.411226	0.4159	0.435215	0.456043	0.476619	0.494251	0.506648	0.513459	0.510874	0.505956	0.48894	0.467819	0.447661	0.425884	0.404504	0.384551	0.369965	0.35509	0.347163	0.334425	0.329022	0.3253	0.328522	0.329796	0.339751	0.344846	0.34986	0.348098	0.345964	0.342499	0.340282	0.336456	0.334197	0.334163	0.329802	0.327668	0.324355	0.322396	0.321841	0.326023	0.321448	0.323045	0.315397	0.312552	0.308536
		62	0.521789	0.510851	0.50397	0.493026	0.478071	0.465397	0.444276	0.424077	0.4026	0.38353	0.371979	0.359706	0.345637	0.337732	0.33291	0.323788	0.32248	0.328744	0.332076	0.333637	0.335253	0.336457	0.333009	0.332778	0.334357	0.341612	0.351322	0.36362	0.383246	0.404065	0.42185	0.438971	0.464966	0.488738	0.516864	0.556659	0.593365	0.620471	0.640396	0.654653	0.661851	0.66922	0.671548	0.672463	0.658573	0.651565	0.649826
		63	0.617585	0.658994	0.653766	0.65336	0.634543	0.633292	0.624912	0.630734	0.631822	0.635692	0.627581	0.610447	0.597079	0.586649	0.575834	0.561699	0.554391	0.542824	0.528313	0.513379	0.502811	0.49418	0.489837	0.48773	0.492536	0.487925	0.491688	0.493712	0.495305	0.489464	0.492982	0.493696	0.495051	0.500749	0.51058	0.516896	0.521113	0.519714	0.519109	0.516301	0.510954	0.506763	0.49921	0.489882	0.473832	0.46256	0.453719
		64	0.802223	0.793735	0.766897	0.756694	0.735988	0.712812	0.705301	0.676498	0.650992	0.631745	0.617866	0.603708	0.587669	0.572909	0.558697	0.539342	0.5212	0.507884	0.495967	0.491458	0.494759	0.502109	0.511611	0.514877	0.51706	0.516657	0.513408	0.508744	0.506939	0.504282	0.496719	0.491845	0.489892	0.489721	0.484717	0.481337	0.47791	0.472191	0.464614	0.453878	0.4531	0.450052	0.447868	0.449016	0.443119	0.444186	0.440164
		65	0.462498	0.442412	0.428638	0.415591	0.40892	0.40424	0.401388	0.40049	0.399578	0.399257	0.400403	0.398402	0.39586	0.392129	0.390736	0.389478	0.397171	0.402397	0.415632	0.419783	0.424563	0.421625	0.42116	0.418495	0.417044	0.415662	0.413947	0.416353	0.412596	0.413637	0.413466	0.412459	0.415553	0.41876	0.418133	0.417498	0.420468	0.419778	0.420167	0.418619	0.413444	0.409143	0.403261	0.396513	0.389128	0.391106	0.387709
		66	0.471182	0.529439	0.548899	0.567525	0.570402	0.561438	0.557544	0.550859	0.544091	0.540542	0.548579	0.563154	0.585767	0.610259	0.631924	0.64569	0.644092	0.634377	0.62136	0.611597	0.599245	0.592671	0.582405	0.582901	0.582228	0.585529	0.616349	0.618214	0.617018	0.613305	0.606972	0.573809	0.578343	0.580549	0.58218	0.578903	0.573815	0.569408	0.562229	0.554282	0.549865	0.547197	0.536894	0.528699	0.519471	0.52484	0.519354
		67	0.668998	0.681651	0.678686	0.677865	0.674058	0.669369	0.663388	0.658752	0.654563	0.651379	0.647175	0.642924	0.637466	0.635002	0.63195	0.627241	0.626445	0.628802	0.626696	0.625176	0.620793	0.613748	0.608639	0.601173	0.592882	0.588947	0.582577	0.577625	0.571801	0.564025	0.555516	0.552848	0.548276	0.548342	0.547867	0.544619	0.539291	0.533264	0.530127	0.52648	0.52997	0.53341	0.534524	0.531483	0.521649	0.517732	0.515771
		68	0.539468	0.603778	0.608267	0.622116	0.625285	0.623433	0.626009	0.644429	0.643434	0.65205	0.660882	0.666705	0.648304	0.662103	0.652271	0.640953	0.630371	0.623226	0.604888	0.600842	0.593302	0.587473	0.584803	0.579135	0.563487	0.554096	0.547288	0.544596	0.549765	0.55108	0.555783	0.562419	0.561373	0.55024	0.546879	0.541444	0.531713	0.522871	0.522224	0.514372	0.50746	0.503089	0.496712	0.489099	0.469045	0.458103	0.447665
		69	0.555462	0.57894	0.581741	0.58876	0.583039	0.573651	0.560602	0.541174	0.518388	0.503286	0.49008	0.484366	0.479385	0.480862	0.488405	0.481093	0.477152	0.472407	0.465976	0.45632	0.457778	0.46003	0.463444	0.467459	0.466957	0.467906	0.468602	0.466868	0.468402	0.467307	0.46942	0.466593	0.46851	0.467302	0.469799	0.46846	0.471583	0.46999	0.470138	0.468116	0.469171	0.46851	0.469682	0.467832	0.453676	0.452854	0.445185
		70	0.418428	0.394328	0.388141	0.383546	0.37801	0.383236	0.389392	0.393959	0.403141	0.411324	0.419113	0.428938	0.431704	0.4212	0.412462	0.424273	0.427578	0.429039	0.438653	0.450524	0.432685	0.419924	0.406852	0.396705	0.386531	0.381736	0.375264	0.370074	0.357167	0.344573	0.335251	0.324866	0.316479	0.315914	0.316613	0.318892	0.324162	0.334934	0.341196	0.342828	0.341423	0.340193	0.336124	0.3342	0.331061	0.332537	0.337278
		71	0.566667	0.652834	0.674913	0.70091	0.703938	0.692329	0.674432	0.671754	0.656183	0.637189	0.631395	0.60865	0.590621	0.598938	0.596783	0.573976	0.576704	0.578667	0.553027	0.542	0.548355	0.537676	0.53135	0.53093	0.526916	0.522813	0.52696	0.525929	0.531738	0.536568	0.544779	0.556274	0.569863	0.574005	0.580404	0.584252	0.574379	0.561787	0.547991	0.539297	0.527252	0.52136	0.513721	0.511847	0.495686	0.484885	0.473401
		72	0.551234	0.627911	0.61566	0.623734	0.609699	0.580288	0.564664	0.565506	0.558358	0.553683	0.561965	0.560732	0.560803	0.567127	0.600951	0.638192	0.672793	0.69434	0.717385	0.710185	0.695155	0.690188	0.685312	0.683261	0.674566	0.664492	0.660147	0.676663	0.66585	0.666348	0.673338	0.669038	0.658007	0.66364	0.661326	0.656215	0.655932	0.639493	0.627982	0.624791	0.614558	0.605824	0.602421	0.596022	0.598189	0.597637	0.586421
		73	0.561136	0.611218	0.618242	0.624663	0.613922	0.594239	0.578242	0.570716	0.558723	0.555127	0.541506	0.541717	0.544299	0.552435	0.56555	0.576873	0.574676	0.574038	0.57229	0.564886	0.56596	0.556667	0.546365	0.547407	0.546306	0.539174	0.537751	0.537947	0.533115	0.531946	0.544237	0.555789	0.569218	0.570838	0.570818	0.55908	0.549878	0.547197	0.542864	0.545514	0.547131	0.543939	0.526958	0.517419	0.494534	0.477961	0.465434
		74	0.562392	0.568252	0.571396	0.574953	0.567985	0.56607	0.558211	0.553466	0.545344	0.539634	0.534055	0.52693	0.520789	0.508479	0.495026	0.482198	0.462124	0.443437	0.426846	0.410541	0.395487	0.389731	0.388916	0.38758	0.389844	0.390841	0.388621	0.381227	0.373527	0.368281	0.369355	0.370535	0.371758	0.376033	0.380636	0.383825	0.382585	0.382659	0.378314	0.369728	0.363212	0.356544	0.348855	0.346297	0.340856	0.339819	0.342744
		75	0.596555	0.636415	0.61569	0.613539	0.591333	0.571986	0.56185	0.558085	0.551048	0.548945	0.550123	0.551971	0.543422	0.542515	0.543126	0.535713	0.529456	0.521999	0.499825	0.47661	0.457899	0.439898	0.428699	0.424208	0.417171	0.411398	0.40647	0.400321	0.396928	0.395964	0.39659	0.399037	0.40239	0.410793	0.420278	0.420221	0.41834	0.413099	0.399143	0.388511	0.388289	0.384429	0.380342	0.381206	0.370461	0.360455	0.350839
		76	0.557721	0.590677	0.594844	0.601366	0.603233	0.600251	0.601113	0.600671	0.599943	0.599191	0.593022	0.587516	0.581367	0.592695	0.596159	0.608086	0.610159	0.616357	0.604061	0.59747	0.585383	0.581322	0.581142	0.579985	0.574507	0.571096	0.567503	0.563053	0.55861	0.554324	0.549001	0.545852	0.538587	0.537008	0.537609	0.536334	0.530547	0.526781	0.51489	0.502158	0.490979	0.484418	0.480571	0.477408	0.468363	0.46601	0.451184
		77	0.720727	0.740351	0.719373	0.712045	0.694589	0.672078	0.654033	0.651146	0.642544	0.642496	0.643322	0.644751	NaN	NaN	0.637092	NaN	0.624035	0.610408	NaN	0.602144	0.58674	0.582993	0.576742	0.569244	0.552369	0.548452	0.537765	0.535613	0.532002	0.531421	0.531299	0.533694	0.541494	0.552866	0.559979	0.562464	0.567529	0.566378	0.563263	0.562037	0.564123	0.559283	0.559028	0.555158	0.544236	0.551021	0.541443
		78	0.642423	0.673888	0.693246	0.704158	0.717394	0.716605	0.721277	0.71155	0.717238	0.708344	0.701111	0.693046	0.692574	0.681818	0.673486	0.667772	0.665585	0.659359	0.659423	0.663213	0.664233	0.658812	0.660408	0.657657	0.648829	0.644589	0.637537	0.624793	0.610855	0.602185	0.59415	0.587126	0.585646	0.581233	0.578027	0.577399	0.577248	0.573364	0.576377	0.574763	0.570674	0.561963	0.558381	0.550226	0.536207	0.528784	0.51545
		79	0.524914	0.560041	0.547119	0.549048	0.5372	0.531837	0.526849	0.520767	0.507254	0.486335	0.466184	0.44891	0.43275	0.421328	0.416112	0.413928	0.41178	0.403112	0.394561	0.387647	0.377167	0.367193	0.369163	0.369594	0.359514	0.359929	0.360532	0.353328	0.346208	0.347733	0.340284	0.333702	0.332334	0.33478	0.331285	0.334528	0.331814	0.326104	0.318141	0.316993	0.311411	0.306887	0.305753	0.3006	0.289479	0.283527	0.281862
		80	0.267263	0.31997	0.344694	0.361621	0.36386	0.356837	0.347192	0.34719	0.34584	0.345976	0.344328	0.344373	0.334882	0.325912	0.320261	0.314112	0.301545	0.290437	0.285765	0.276233	0.272756	0.274303	0.279823	0.277811	0.282217	0.284856	0.279319	0.278956	0.279195	0.290144	0.2942	0.305664	0.305045	0.312042	0.31438	0.312099	0.309964	0.317251	0.318253	0.314537	0.310217	0.309065	0.307387	0.303813	0.294979	0.285324	0.282193
		81	0.532343	0.575303	0.612445	0.642146	0.669694	0.678435	0.669615	0.664215	0.652628	0.626766	0.604546	0.58948	0.57194	0.555492	0.544489	0.534635	0.532471	0.532089	0.536806	0.554675	0.574697	0.585492	0.538975	0.490916	0.430387	0.365748	0.30477	0.302607	0.307746	0.317526	0.360491	0.4045	0.445338	0.483185	0.516237	0.512751	0.511504	0.506139	0.49352	0.483903	0.482132	0.473599	0.470148	0.468247	0.454894	0.452971	0.453153
		82	0.757661	0.696613	0.683576	0.654031	0.642055	0.627803	0.605707	0.587894	0.580538	0.572209	0.565709	0.569434	0.562402	0.550619	0.539453	0.51958	0.49375	0.476875	0.469401	0.484565	0.50683	0.527102	0.556579	0.557031	0.553232	0.542691	0.533998	0.525415	0.522291	0.519451	0.517254	0.518341	0.506779	0.513271	0.503336	0.499102	0.492783	0.489014	0.483213	0.478605	0.473133	0.468937	0.468635	0.467726	0.454179	0.448564	0.440128
		83	0.641331	0.637195	0.635026	0.616962	0.594798	0.557031	0.515649	0.499696	0.476791	0.454261	0.449568	0.437247	0.422405	0.413202	0.408568	0.411578	0.403723	0.386176	0.382397	0.378156	0.36382	0.366586	0.380523	0.392924	0.40122	0.414511	0.42876	0.433573	0.440338	0.445304	0.446349	0.447802	0.441982	0.430505	0.422231	0.418626	0.404597	0.397841	0.395633	0.396624	0.392898	0.396615	0.395184	0.392883	0.383319	0.381472	0.372944
		84	0.380504	0.415377	0.432339	0.449665	0.458181	0.463865	0.469016	0.471849	0.473769	0.475043	0.472479	0.464532	0.452359	0.43986	0.431987	0.422321	0.418638	0.416336	0.41882	0.416758	0.415599	0.413811	0.416898	0.414195	0.417867	0.425682	0.433089	0.439499	0.446014	0.448286	0.446305	0.444755	0.442043	0.440531	0.43764	0.433647	0.428827	0.424859	0.417375	0.410598	0.406881	0.403619	0.397992	0.399245	0.392857	0.387348	0.384929
		85	0.542721	0.585499	0.577424	0.578637	0.57151	0.559106	0.542943	0.546635	0.54259	0.529237	0.527797	0.521716	0.503683	0.494352	0.490416	0.504668	0.536473	0.562923	0.562496	0.583366	0.583198	0.574603	0.568573	0.557142	0.553139	0.540959	0.536275	0.533368	0.565543	0.562198	0.559158	0.556254	0.553819	0.542968	0.53804	0.531491	0.519365	0.511807	0.488069	0.465479	0.469326	0.47178	0.464351	0.479478	0.484023	0.47084	0.459472
		86	0.339553	0.365882	0.365764	0.366802	0.350807	0.351476	0.343153	0.347305	0.353413	0.355817	0.350151	0.353189	0.351862	0.374174	0.40754	0.443758	0.472244	0.500743	0.506612	0.498042	0.484471	0.477483	0.461012	0.442006	0.437008	0.435265	0.43178	0.427822	0.421196	0.420739	0.416934	0.416729	0.421883	0.430542	0.424711	0.41958	0.415458	0.410146	0.408574	0.409362	0.404434	0.396888	0.391212	0.38139	0.370506	0.371424	0.367142
		87	0.6063	0.502406	0.439436	0.376914	0.340663	0.311802	0.294175	0.280001	0.271808	0.268759	0.266801	0.261247	0.256902	0.253131	0.252028	0.248758	0.279508	0.311154	0.349598	0.377523	0.409117	0.413319	0.418133	0.428687	0.450358	0.468698	0.441486	0.461907	0.463481	0.422903	0.423984	0.473558	0.471202	0.480945	0.525775	0.526551	0.517763	0.517553	0.507201	0.495594	0.484826	0.479472	0.471958	0.462278	0.442788	0.433233	0.421938
		88	0.57804	0.594468	0.586425	0.574744	0.556874	0.535322	0.519695	0.502556	0.492694	0.481031	0.473454	0.453089	0.439534	0.425508	0.407633	0.392415	0.383657	0.380733	0.37675	0.377536	0.381432	0.38288	0.373689	0.385482	0.403613	0.41579	0.436132	0.45857	0.465728	0.46351	0.460577	0.454903	0.451135	0.448254	0.449305	0.45149	0.447284	0.446263	0.441136	0.435849	0.428597	0.426801	0.421381	0.417043	0.400576	0.39933	0.401247
		89	0.591129	0.626088	0.673809	0.700755	0.740316	0.747442	0.747226	0.733838	0.727175	0.711003	0.684495	0.66166	0.635533	0.607469	0.578156	0.561794	0.5438	0.542651	0.547677	0.558238	0.559273	0.557415	0.554093	0.539558	0.527291	0.516782	0.515547	0.515325	0.523547	0.526015	0.531031	0.533828	0.529803	0.520575	0.516304	0.512672	0.50902	0.514016	0.515483	0.517607	0.521414	0.517697	0.506234	0.504629	0.484939	0.469346	0.464102
		90	0.51478	0.532223	0.543274	0.555025	0.565288	0.565978	0.560455	0.557853	0.557042	0.555746	0.546894	0.543497	0.536448	0.523039	0.511571	0.508282	0.505918	0.502546	0.494993	0.482869	0.468953	0.454976	0.441087	0.423523	0.408164	0.396768	0.382729	0.372305	0.372864	0.376885	0.374997	0.374486	0.375169	0.374071	0.372955	0.372472	0.378745	0.384261	0.385096	0.385369	0.388692	0.389105	0.38723	0.389146	0.383691	0.378038	0.368076
		91	0.380489	0.278795	0.262647	0.233399	0.234154	0.265937	0.294494	0.321242	0.35142	0.38386	0.387776	0.387532	0.390085	0.390662	0.390898	0.390395	0.395738	0.402888	0.409554	0.413283	0.416426	0.417729	0.41873	0.421644	0.424052	0.426045	0.428453	0.429449	0.42791	0.422749	0.418046	0.416678	0.414579	0.409587	0.409427	0.409502	0.406508	0.405779	0.41238	0.420821	0.433387	0.446717	0.454715	0.460846	0.45864	0.45558	0.451456
		92	0.543767	0.569863	0.588691	0.602946	0.602748	0.597745	0.583565	0.568171	0.555799	0.543975	0.532061	0.52814	0.52104	0.509956	0.506694	0.506208	0.501788	0.504287	0.503524	0.504923	0.499842	0.490783	0.475247	0.46495	0.45824	0.453212	0.450139	0.446611	0.446885	0.446198	0.446175	0.450964	0.45435	0.449696	0.459413	0.472181	0.481227	0.496598	0.511662	0.506524	0.497281	0.494241	0.487805	0.485739	0.485458	0.501104	0.494385
		93	0.710533	0.738509	0.71555	0.697467	0.671864	0.650667	0.632682	0.632584	0.632601	0.621435	0.611266	0.595377	NaN	NaN	NaN	NaN	NaN	NaN	0.561716	0.519814	0.487548	0.458521	NaN	0.430918	NaN	NaN	NaN	NaN	NaN	NaN	NaN	NaN	NaN	NaN	NaN	0.409234	0.397889	0.389931	0.375378	0.375542	0.392847	0.414011	0.416223	0.439914	0.441566	0.438036	0.438911
		94	0.401341	0.439811	0.466964	0.491719	0.510305	0.515564	0.521151	0.519679	0.524142	0.528678	0.533312	0.536244	0.540941	0.536723	0.533514	0.529955	0.528891	0.523996	0.524442	0.524252	0.524195	0.520122	0.520922	0.521353	0.520442	0.519418	0.51431	0.510801	0.503592	0.493154	0.482054	0.473648	0.464013	0.456702	0.456703	0.454608	0.455743	0.471008	0.462293	0.472926	0.484324	0.487859	0.474675	0.485794	0.469984	0.461049	0.45916
		95	0.531032	0.504041	0.480074	0.459047	0.45273	0.441595	0.437809	0.434421	0.43769	0.429243	0.429458	0.424218	0.436074	0.435336	0.465228	0.49152	0.523618	0.539957	0.556614	0.54714	0.535289	0.521974	0.515024	0.513332	0.506734	0.502441	0.50084	0.494061	0.492157	0.501733	0.512477	0.485101	0.462763	0.471073	0.468036	0.430503	0.423372	0.453879	0.444854	0.447492	0.483962	0.519172	0.519586	0.517708	0.505416	0.498891	0.491004
		96	0.695205	0.688643	0.684799	0.668375	0.658005	0.644212	0.620861	0.612743	0.615096	0.60718	0.60797	0.611481	0.613997	0.603644	0.599555	0.587656	0.580135	0.567422	0.559984	0.545285	0.534267	0.513659	0.510583	0.510837	0.514881	0.513253	0.517221	0.489902	0.481811	0.472965	0.481675	0.463196	0.488254	0.492419	0.501219	0.501664	0.519781	0.484905	0.453201	0.413024	0.406053	0.375256	0.360376	0.346754	0.36634	0.32884	0.348771
		97	0.320223	0.341688	0.365742	0.388567	0.409061	0.425452	0.438044	0.439675	0.441753	0.441754	0.436124	0.424834	0.421813	0.409342	0.393458	0.379191	0.390463	0.400176	0.414598	0.410069	0.427663	0.424654	0.423603	0.42419	0.445651	0.447593	0.452607	0.456308	0.451303	0.45717	0.46128	0.46407	0.465595	0.477202	0.476168	0.476814	0.475873	0.474895	0.477298	0.482186	0.481265	0.483605	0.487594	0.488386	0.481358	0.485686	0.480317
		98	0.588079	0.566696	0.55724	0.536055	0.522844	0.52937	0.522743	NaN	0.52474	0.537447	0.543519	0.5354	0.536762	NaN	NaN	NaN	NaN	0.526705	0.516444	0.505365	0.50468	0.49737	0.495822	0.490628	0.486434	0.479123	0.46654	0.452226	0.440135	0.427114	0.414219	0.414412	0.409639	0.409076	0.408355	0.40312	0.393981	0.390609	0.385965	0.373581	0.36771	0.360736	0.369204	0.357779	0.359792	0.345401	0.347234
		99	0.540565	0.581755	0.578189	0.585688	0.57539	0.563935	0.550436	0.540702	0.533488	0.53057	0.542224	0.548379	0.552937	0.554005	0.555477	0.555555	0.565507	0.568822	0.56523	0.557051	0.537035	0.516366	0.50458	0.507873	0.510195	0.508377	0.49058	0.472074	NaN	NaN	NaN	NaN	NaN	NaN	0.449434	0.414963	0.392346	NaN	NaN	0.390314	0.377743	0.368333	0.378736	0.393592	0.395559	0.400564	0.395441
		100	0.548291	0.498566	0.475685	0.457182	0.453046	0.450665	0.453956	0.455678	0.468851	0.47435	0.482023	0.48509	0.488737	0.473911	0.459503	0.446493	0.42942	0.413532	0.40023	0.390804	0.377775	0.375807	0.374771	0.385145	0.398648	0.4146	0.427852	0.444681	0.44781	0.451525	0.453506	0.457919	0.452257	0.450004	0.445018	0.442321	0.434271	0.436929	0.438057	0.438759	0.434532	0.432528	0.424845	0.416207	0.400726	0.393446	0.388855
			0.614388	0.642417	0.629285	0.625049	0.609542	0.584834	0.570118	0.55892	0.553228	0.548848	0.544927	0.54439	0.538834	0.526072	0.511676	0.505523	0.493958	0.476783	0.464122	0.458864	0.447512	0.442031	0.436015	0.431188	0.426263	0.419125	0.404272	0.397985	0.389702	0.37084	0.353167	0.347142	0.33986	0.335349	0.342713	0.362066	0.367869	0.377946	0.377598	0.381093	0.369461	0.365742	0.355571	0.359812	0.356013	0.366151	0.368447
			0.462219	0.463794	0.464235	0.461986	0.450085	0.439049	0.417902	0.408833	0.3997	0.400098	0.398895	0.403466	0.399311	0.399369	0.398815	0.395668	0.396674	0.392555	0.382909	0.377589	0.370568	0.360034	0.389778	0.392845	0.412902	0.434647	0.457277	0.447005	0.461892	0.456868	0.451306	0.449415	0.446779	0.446596	0.445975	0.444171	0.439614	0.435714	0.434518	0.433153	0.440408	0.448413	0.456231	0.460256	0.457597	0.454665	0.449605
			0.495077	0.464313	0.437834	0.418556	0.401241	0.397936	0.397454	0.404818	0.410044	0.419686	0.431241	0.441249	0.450106	0.458124	0.460157	0.458049	0.454261	0.447694	0.442754	0.438499	0.43869	0.43701	0.437139	0.436439	0.436054	0.429484	0.427378	0.424663	0.42291	0.42038	0.423124	0.427757	0.426514	0.42038	0.417015	0.4154	0.410608	0.408648	0.408799	0.401101	0.389436	0.376863	0.367038	0.357549	0.351601	0.353456	0.353394
			0.330509	0.379448	0.394892	0.416927	0.428973	0.431132	0.432921	0.434952	0.430934	0.423534	0.415547	0.404229	0.391429	0.378885	0.366611	0.360053	0.353886	0.360426	0.358343	0.360082	0.364054	0.370089	0.376098	0.398949	0.410713	0.423285	0.430702	0.430937	0.423206	0.428024	0.466355	0.505084	0.542527	0.577273	0.603054	0.588284	0.573488	0.548696	0.526277	0.497926	0.476723	0.45747	0.444535	0.431356	0.418884	0.407336	0.399768
			0.468062	0.470256	0.462878	0.443564	0.427754	0.40168	0.386488	0.374223	0.371105	0.373604	0.379444	0.386833	0.394994	0.407704	0.414142	0.412343	0.408516	0.401331	0.401566	0.400331	0.401468	0.397255	0.388396	0.372248	0.361056	0.352076	0.344653	0.337226	0.335815	0.333568	0.33389	0.338539	0.35146	0.359464	0.370161	0.375334	0.377011	0.375984	0.369242	0.361972	0.356751	0.354267	0.349898	0.353751	0.345745	0.343893	0.344441
			0.457435	0.424086	0.421538	0.416102	0.414003	0.407475	0.391283	0.38299	0.369572	0.366763	0.365941	0.373178	0.38316	0.387174	0.388182	0.389279	0.389969	0.384131	0.38617	0.392418	0.396038	0.397244	0.397133	0.399691	0.395664	0.393263	0.392566	0.391612	0.385935	0.383563	0.387455	0.397172	0.416541	0.439649	0.470016	0.50322	0.535315	0.569398	0.60882	0.648851	0.684652	0.716814	0.747003	0.766226	0.767649	0.770533	0.787647
			0.51562	0.570509	0.58273	0.592446	0.586745	0.57222	0.560629	0.554414	0.555289	0.55343	0.554047	0.553925	0.551485	0.544255	0.53986	0.534049	0.530106	0.52657	0.527405	0.534649	0.535371	0.534124	0.528489	0.518177	0.50558	0.497245	0.48463	0.477173	0.474241	0.47005	0.465864	0.466217	0.465083	0.461955	0.459257	0.455823	0.451592	0.445804	0.442669	0.439878	0.441444	0.441328	0.440374	0.439207	0.430806	0.423451	0.418523
			0.581265	0.582499	0.576223	0.583216	0.577599	0.572737	0.557603	0.547319	0.524054	0.51101	0.498868	0.48988	0.470609	0.455944	0.437404	0.417667	0.404764	0.401011	0.391976	0.383585	0.377393	0.372136	0.368165	0.362342	0.365712	0.369313	0.372179	0.376602	0.385442	0.385242	0.384035	0.387571	0.388383	0.387466	0.391238	0.395578	0.395953	0.397852	0.393605	0.390972	0.386956	0.383358	0.374305	0.373951	0.366625	0.36422	0.360667
			0.677904	0.633854	0.615642	0.59454	0.581773	0.569224	0.557517	0.543401	0.535644	0.527737	0.523136	0.520522	0.509839	0.494505	0.483727	0.470874	0.457584	0.449741	0.445934	0.44132	0.436928	0.435495	0.437483	0.435256	0.432467	0.430935	0.429378	0.423805	0.423147	0.421221	0.417399	0.410015	0.401301	0.388814	0.376523	0.362659	0.352785	0.345797	0.337351	0.330007	0.326406	0.323135	0.31877	0.320068	0.314439	0.314432	0.314902
			0.583378	0.658909	0.672683	0.685792	0.682196	0.670946	0.665435	0.662934	0.6675	0.66514	0.662502	0.654212	0.646721	0.638964	0.627694	0.620524	0.615787	0.60136	0.589047	0.583578	0.576555	0.567846	0.562943	0.561083	0.558291	0.550263	0.549052	0.561168	0.571022	0.579185	0.579905	0.578112	0.555807	0.52827	0.505536	0.490877	0.47709	0.475276	0.480131	0.486152	0.494915	0.496315	0.491736	0.475597	0.450769	0.437751	0.422288
			0.462368	0.519513	0.542258	0.540661	0.550503	0.524883	0.489276	0.474804	0.470667	0.4584	0.443989	0.445427	0.435406	0.428864	0.421002	0.414476	0.405862	0.399529	0.404776	0.406058	0.406476	0.405363	0.411276	0.402534	0.395172	0.388878	0.3871	0.375846	0.369513	0.365203	0.357752	0.346826	0.341568	0.335085	0.329278	0.331041	0.328296	0.327633	0.329599	0.329179	0.320598	0.319226	0.319572	0.317985	0.312979	0.314368	0.314191
			0.61035	0.635744	0.664663	0.685953	0.695249	0.677119	0.654716	0.627121	0.600123	0.585519	0.582588	0.576952	0.574448	0.566414	0.559937	0.552219	0.545805	0.537755	0.528066	0.512808	0.499057	0.487306	0.474579	0.473212	0.474012	0.476203	0.475367	0.475869	0.473603	0.466349	0.456858	0.452477	0.449043	0.443768	0.442611	0.444663	0.444786	0.440889	0.438396	0.43716	0.438131	0.438777	0.441155	0.440239	0.430727	0.423199	0.41331
			0.969738	0.747961	0.684547	0.611272	0.596716	0.584091	0.585015	0.585977	0.581221	0.584814	0.584377	0.587145	0.579439	0.579921	0.582088	0.580167	0.568086	0.570955	0.586299	0.595997	0.598636	0.619491	0.625023	0.612564	0.60258	0.612563	0.5925	0.589792	0.582566	0.573919	0.558143	0.559483	0.552977	0.555435	0.557278	0.560532	0.557552	0.56062	0.559153	0.556456	0.557717	0.555097	0.542804	0.525433	0.510182	0.498244	0.479999
			0.572293	0.610194	0.624076	0.63441	0.630471	0.614842	0.599482	0.584463	0.57376	0.559925	0.550674	0.539211	0.528597	0.521368	0.525656	0.524033	0.525065	0.524155	0.518752	0.514659	0.515775	0.51435	0.507863	0.499783	0.488101	0.474112	0.460427	0.451199	0.444287	0.441194	0.437788	0.432069	0.427943	0.423201	0.41368	0.404374	0.397457	0.390206	0.387347	0.382611	0.379274	0.378269	0.380999	0.379963	0.378121	0.382115	0.37803
			0.745483	0.685827	0.663147	0.638423	0.629212	0.617933	0.603849	0.605843	0.609671	0.606061	0.614988	0.62585	0.630568	0.62876	0.631151	0.624615	0.617858	0.608588	0.601361	0.600484	0.598899	0.593929	0.58177	0.569271	0.547822	0.532414	0.518325	0.512073	0.505773	0.503666	0.497833	0.495117	0.49143	0.489622	0.483202	0.485953	0.478608	0.478281	0.475543	0.481587	0.474749	0.474799	0.466629	0.459776	0.436949	0.426403	0.421056
			0.580674	0.561122	0.516226	NaN	0.49379	0.472425	0.451941	0.45389	0.460309	0.458487	0.461604	0.467568	0.466262	0.466701	0.468134	0.463522	0.456871	0.449405	0.441436	0.431425	0.426983	0.423774	0.418716	0.411686	0.409113	0.406604	0.403526	0.402286	0.403576	0.40268	0.400029	0.398776	0.401351	0.402365	0.400744	0.399611	0.397037	0.388633	0.382701	0.377926	0.371438	0.365055	0.361749	0.358133	0.349332	0.341596	0.338059
			0.488191	NaN	NaN	NaN	NaN	NaN	NaN	NaN	NaN	NaN	NaN	NaN	NaN	0.530538	0.55555	0.567531	0.565982	0.566751	0.563205	0.557268	0.553036	0.5462	0.538275	0.522949	0.507363	0.495481	0.489474	0.479079	0.473256	0.469122	0.467744	0.466493	0.46398	0.462671	0.456986	0.453392	0.444967	0.438485	0.432169	0.422186	0.413498	0.410569	0.403496	0.396919	0.389122	0.387151	0.381015
			0.437677	0.522016	0.525548	0.545096	0.535051	0.54482	0.546958	0.549226	0.548561	0.540278	0.541441	0.559089	0.567832	0.58138	0.59104	0.594167	0.587757	0.582649	0.575869	0.569252	0.561463	0.553517	0.555167	0.56274	0.575572	0.587227	0.596891	0.601485	0.597612	0.590415	0.580659	0.571416	0.563618	0.566018	0.572356	0.574004	0.571583	0.566691	0.553554	0.537796	0.535397	0.52645	0.52079	0.514575	0.502011	0.489525	0.48676
			0.447111	0.418351	0.413884	NaN	NaN	0.406183	0.401989	0.399731	0.399101	0.390517	0.379455	0.375098	NaN	NaN	0.372426	0.36542	0.371708	0.375473	0.372384	0.363618	0.355562	0.337619	0.325375	0.316145	0.309577	0.305616	0.303985	0.304785	0.302533	0.306922	0.30974	0.313163	0.313672	0.313321	0.309846	0.310019	0.307042	0.303937	0.310796	0.31676	0.322156	0.326183	0.330589	0.333361	0.333097	0.333224	0.340711
			0.551128	0.549016	0.541341	0.528533	0.517121	0.506194	0.499867	0.49115	0.490256	0.484181	0.485538	0.476414	0.471434	0.466284	0.459184	0.448058	0.441186	0.432966	0.426223	0.424097	0.418584	0.41569	0.411649	0.410244	0.40056	0.39198	0.386076	0.380754	0.376113	0.380494	0.388813	0.39022	0.39094	0.389793	0.388274	0.386381	0.391615	0.395513	0.397622	0.397565	0.395182	0.389723	0.384334	0.377575	0.365658	0.363529	0.358883
			0.676995	0.637722	0.61622	0.59447	0.585989	0.575666	0.56305	0.5617	0.562803	0.55774	0.554178	0.552477	0.556806	0.560066	0.561148	0.566859	0.574085	0.578194	0.577945	0.5814	0.577594	0.57415	0.5671	0.56024	0.549032	0.541296	0.526081	0.513376	0.501748	0.490596	0.483698	0.485488	0.484057	0.48636	0.493741	0.496111	0.495741	0.499001	0.49702	0.49252	0.489462	0.488145	0.483918	0.482045	0.471988	0.470163	0.467914
			0.707003	0.670093	0.656515	0.638925	0.625439	0.615093	0.597353	0.5853	0.573034	0.558463	0.545227	0.535856	0.52878	0.523655	0.520129	0.515396	0.510118	0.501633	0.490315	0.482685	0.475876	0.470501	0.463341	0.460543	0.459814	0.463762	0.465094	0.464633	0.460026	0.454204	0.450433	0.445954	0.443304	0.438179	0.42959	0.416322	0.39827	0.375084	0.352932	0.339675	0.319064	0.310179	0.307091	0.307608	0.291093	0.295234	0.295752
			0.672501	0.661342	0.657275	0.640309	0.625928	0.605337	0.577804	0.547548	0.527807	0.509221	0.491797	0.479784	0.469266	0.460919	0.451352	0.445014	0.443143	0.444256	0.442773	0.442573	0.439511	0.439291	0.433483	0.431971	0.428023	0.430285	0.425658	0.42456	0.424733	0.426903	0.426297	0.426272	0.425934	0.424458	0.424912	0.426311	0.428646	0.42379	0.412001	0.396693	0.383011	0.373522	0.363323	0.364355	0.355522	0.345442	0.334068
			0.465587	0.462121	0.460743	0.455096	0.442342	0.435161	0.42434	0.417518	0.410511	0.407108	0.403304	0.398667	0.392258	0.386929	0.38197	0.381905	0.386075	0.389998	0.400331	0.413192	0.42848	0.440093	0.451659	0.462349	0.469563	0.470644	0.47469	0.480816	0.477321	0.479215	0.483471	0.486132	0.486342	0.492091	0.497827	0.500741	0.503337	0.505742	0.505303	0.503117	0.504463	0.501049	0.498599	0.495415	0.485339	0.471193	0.459719
			0.615823	0.627046	0.599945	0.579034	0.552912	0.528497	0.509396	0.500723	0.496889	0.489091	0.483571	0.48336	0.481472	0.480056	0.474618	0.472236	0.464973	0.453826	0.441657	0.438229	0.432609	0.425453	0.416155	0.408369	0.397927	0.388247	0.380428	0.378993	0.376072	0.371954	0.369929	0.362867	0.35657	0.349384	0.346602	0.341027	0.34445	0.349488	0.353543	0.358024	0.364325	0.364247	0.36032	0.359775	0.347862	0.333855	0.326851
			0.392649	0.386246	0.372109	0.358829	0.347824	0.339519	0.337625	0.341257	0.354559	0.368809	0.376942	0.379371	0.375301	0.367215	0.35313	0.339896	0.335697	0.336323	0.331535	0.327031	0.323854	0.317666	0.31819	0.320364	0.328497	0.335666	0.339779	0.3343	0.333281	0.328401	0.32491	0.319804	0.320863	0.314602	0.312708	0.309415	0.307577	0.301525	0.301416	0.298309	0.299338	0.300384	0.302944	0.305538	0.300842	0.299824	0.302464
			0.471698	0.481636	0.485225	0.487048	0.481066	0.477321	0.472507	0.47119	0.47439	0.478215	0.478001	0.472232	0.464312	0.455176	0.450514	0.444712	0.444312	0.443713	0.434545	0.427638	0.426419	0.421386	0.418705	0.417723	0.404134	0.3968	0.390913	0.386922	0.386785	0.39413	NaN	NaN	NaN	NaN	NaN	NaN	NaN	NaN	NaN	0.391187	0.385528	0.372249	0.359941	0.346509	0.330935	0.319971	0.312963
			0.646797	0.60736	0.595706	0.579185	0.571242	0.564416	0.55144	0.541999	0.53266	0.523885	0.518756	0.51404	0.512644	0.505967	0.49725	0.486652	0.480962	0.472707	0.466965	0.464301	0.458098	0.455425	0.450124	0.445298	0.43989	0.438847	0.430779	0.42472	0.419903	0.414851	0.406489	0.396904	0.384226	0.370872	0.357608	0.347638	0.338733	0.333859	0.330437	0.327542	0.328876	0.327656	0.326122	0.319469	0.307069	0.296296	0.291262
			0.468607	0.448535	0.441718	0.446371	0.447364	0.443559	0.441691	0.445768	0.434709	0.431937	0.434066	0.435876	0.429949	0.443985	0.457265	0.465201	0.476201	0.490189	0.485857	0.484596	0.484896	0.484942	0.492054	0.49914	0.511022	0.524464	0.522933	0.510958	0.494721	0.474928	0.452652	0.448944	0.443047	0.440225	0.436517	0.435953	0.420569	0.408864	0.401984	0.396984	0.392659	0.395312	0.400355	0.409869	0.40811	0.41209	0.432142
			0.555744	0.532165	0.528986	0.527457	0.550717	0.562436	0.580176	0.593819	0.610407	0.610046	0.609083	0.608542	0.605896	0.594806	0.588331	0.587284	0.587307	0.590088	0.592948	0.59332	0.583343	0.57524	0.566813	0.559055	0.555498	0.552156	0.547761	0.539024	0.527905	0.510631	0.495925	0.482347	0.476618	0.472873	0.474419	0.471882	0.466143	0.46043	0.454259	0.443453	0.43878	0.432897	0.430823	0.434077	0.434093	0.427272	0.416467
			0.499469	0.498615	0.506011	0.513785	0.529954	0.533384	0.545295	0.551775	0.551913	0.549696	0.543435	0.524413	0.512458	0.499521	0.48759	0.479502	0.476809	0.471285	0.465347	0.45762	0.450761	0.444826	0.439345	0.435219	0.430858	0.423302	0.414491	0.407977	0.400644	0.394102	0.388918	0.382853	0.379511	0.379474	0.377512	0.379547	0.382939	0.387655	0.390165	0.392314	0.391734	0.3945	0.392735	0.38665	0.37874	0.376184	0.368548
			0.557872	0.551006	0.531383	0.52241	0.503068	0.496256	0.487582	0.485038	0.477845	0.476179	0.468068	0.463074	0.456372	0.441449	0.443063	0.448626	0.453096	0.455871	0.470172	0.467046	0.46804	0.467027	0.468015	0.464106	0.459519	0.448417	0.446688	0.443243	0.436872	0.436869	0.438602	0.439212	0.442459	0.444154	0.424669	0.405667	0.381293	0.360275	0.35508	0.367946	0.375288	0.373704	0.379039	0.37858	0.354773	0.343172	0.357193
			0.418763	0.481979	0.496158	0.511595	0.489605	0.462163	0.428822	0.417677	0.406784	0.414892	0.425794	0.449225	0.456214	0.475884	0.499279	0.514125	0.521042	0.52924	0.540024	0.543068	0.523646	0.526187	0.532007	0.523329	0.519395	0.543841	0.542055	0.539583	0.537669	0.536397	0.530486	0.527455	0.516242	0.501611	0.484557	0.475697	0.46319	0.455625	0.448826	0.446597	0.434834	0.427666	0.417345	0.411713	0.399103	0.396559	0.393355
			0.473746	0.480366	0.47759	0.474742	0.469307	0.46222	0.459121	0.453944	0.452202	0.451461	0.450708	0.448702	0.446102	0.444345	0.440918	0.438296	0.435159	0.425443	0.419198	0.415178	0.411822	0.409647	0.416229	0.416344	0.416566	0.412637	0.405028	0.391957	0.380602	0.369089	0.362998	0.357719	0.353444	0.345785	0.338712	0.333379	0.326482	0.320049	0.321759	0.319584	0.309674	0.306391	0.300786	0.296429	0.290041	0.292577	0.293709
			0.687	0.615488	0.578791	0.552715	0.540001	0.53209	0.536944	0.543059	0.536485	0.535465	0.538284	0.531382	0.518985	0.505957	0.477609	0.462592	0.446553	0.439408	0.448398	0.463768	0.466275	0.4707	0.475899	0.470013	0.469115	0.469296	0.470758	0.476535	0.484814	0.495129	0.507646	0.523272	0.530025	0.521207	0.523119	0.50856	0.488322	0.480296	0.466623	0.431292	0.425947	0.406127	0.373459	0.357112	0.346102	0.326451	0.332526
			0.595716	0.662268	0.657737	0.659009	0.637481	0.622622	0.612182	0.595125	0.564355	0.527712	0.515946	0.501988	0.488876	0.497507	0.508352	0.479233	0.471831	0.463662	0.458694	0.45757	0.47751	0.469591	0.461729	0.448256	0.432586	0.414087	0.404247	0.403237	0.402947	0.396419	0.389829	0.384456	0.38125	0.381634	0.386772	0.395786	0.399751	0.39444	0.389805	0.384997	0.378917	0.374439	0.371964	0.369118	0.365153	0.361558	0.35589
			0.511381	0.470225	0.45916	0.451733	0.452251	0.450714	0.451415	0.449783	0.442459	0.443682	0.447667	0.445261	0.436849	0.432163	0.420857	0.412922	0.406132	0.405576	0.400642	0.400179	0.391285	0.389057	0.385065	0.381513	0.373107	0.366366	0.365235	0.359683	0.356971	0.356358	0.35849	0.348223	0.347672	0.343644	0.347706	0.347613	0.3552	0.358725	0.363354	0.358253	0.354409	0.352626	0.349059	0.342323	0.331569	0.324102	0.319415
			0.524942	0.593562	0.602645	0.607066	0.594505	0.558573	0.530155	0.496523	0.473746	0.45049	0.437677	0.425579	0.413829	0.407525	0.40389	0.396214	0.391214	0.386427	0.381323	0.376197	0.376761	0.371362	0.36558	0.364482	0.362651	0.358857	0.361368	0.363381	0.35609	0.35621	0.351646	0.3463	0.344667	0.348296	0.343203	0.340462	0.338521	0.334277	0.329939	0.328914	0.331045	0.329133	0.329149	0.331012	0.328507	0.324516	0.325751
			0.446575	0.543813	0.563972	0.593115	0.596147	0.59522	0.592564	0.58299	0.580675	0.574004	0.568014	0.564108	0.564926	0.559469	0.549161	0.540944	0.530564	0.516885	0.503674	0.49129	0.483358	0.484928	0.485063	0.488296	0.493034	0.494079	0.486025	0.478858	0.470271	0.465912	0.461681	0.457593	0.458092	0.456537	0.460758	0.464279	0.468049	0.469961	0.468085	0.459227	0.456528	0.456406	0.457028	0.459773	0.453609	0.446959	0.444762
			0.421524	0.419129	0.42058	0.421763	0.421063	0.423672	0.427346	0.425991	0.428482	0.433915	0.440999	0.444261	0.448244	0.44923	0.45025	0.439429	0.435963	0.433775	0.437566	0.437142	0.439595	0.44054	0.443298	0.437249	0.440018	0.44347	0.444138	0.448357	0.448314	0.444953	0.441864	0.437723	0.431848	0.430511	0.428806	0.424237	0.421738	0.418592	0.416378	0.414426	0.414098	0.409893	0.406331	0.399002	0.380419	0.374396	0.368603
			0.820162	0.658561	0.618208	0.564855	0.564731	0.55838	0.557327	0.563666	0.567628	0.567804	0.567906	0.573185	0.570984	0.573545	0.570647	0.569511	0.563103	0.556777	0.546911	0.543619	0.529689	0.520078	0.506854	0.49574	0.484646	0.484119	0.475714	0.472918	0.468279	0.460663	0.451539	0.451689	0.455045	0.45525	0.459859	0.466871	0.472699	0.472215	0.473938	0.473799	0.472569	0.463882	0.455567	0.448551	0.436586	0.438895	0.44397
			0.729825	0.655731	0.636076	0.614593	0.618277	0.612292	0.604646	0.591373	0.576275	0.562745	0.559015	0.551727	0.548742	0.546579	0.544186	0.529561	0.521281	0.508488	0.497227	0.483942	0.484618	0.490354	0.499708	0.504461	0.508449	0.503882	0.495053	0.488497	0.479631	0.46844	0.459904	0.453144	0.451167	0.448778	0.441822	0.437702	0.435159	0.424887	0.422133	0.42361	0.422768	0.426723	0.43299	0.432312	0.425254	0.427489	0.417563
			0.555875	0.574405	0.561895	0.551038	0.536391	0.518971	0.514371	0.517871	0.53338	0.542715	0.556666	0.566917	0.565775	0.558289	0.546887	0.532873	0.5211	0.515432	0.508568	0.504176	0.500738	0.500777	0.491242	0.485008	0.48494	0.486012	0.48973	0.503018	0.510558	0.519978	0.524266	0.522024	0.516509	0.515029	0.508533	0.508166	0.504272	0.503445	0.499071	0.496717	0.496097	0.489579	0.480454	0.478219	0.463809	0.459093	0.461011
			0.382394	0.392774	0.399716	0.405279	0.409399	0.406413	0.395246	0.387382	0.379742	0.370182	0.362781	0.363745	0.359548	0.358318	0.359044	0.360969	0.356202	0.355332	0.348715	0.340037	0.337696	0.338646	0.344933	0.350379	0.35832	0.360411	0.364665	0.358107	0.354474	0.349407	0.345038	0.336432	0.335582	0.335652	0.332938	0.329964	0.331666	0.329023	0.327452	0.326958	0.327272	0.323672	0.321042	0.315724	0.304431	0.303036	0.297416
			0.444575	0.434372	0.43662	0.435763	0.433103	0.442351	0.436872	0.428909	0.422369	0.421844	0.412712	0.411052	0.410228	0.408036	0.397222	0.389099	0.383843	0.375549	0.370977	0.370175	0.371267	0.373578	0.371746	0.372012	0.372011	0.370373	0.36957	0.374198	0.377902	0.377613	0.381283	0.381682	0.379732	0.37743	0.380915	0.378361	0.377975	0.37699	0.377341	0.3742	0.37179	0.369994	0.369926	0.367199	0.362451	0.362861	0.363198
			0.42189	0.388559	0.382393	0.371348	0.36332	0.367199	0.360901	0.357	0.354828	0.359808	0.353747	0.362295	0.365203	0.36335	0.357955	0.354514	0.342152	0.330183	0.329534	0.329097	0.333003	0.335158	0.337783	0.332695	0.330387	0.328021	0.329425	0.334304	0.340537	0.34495	0.346228	0.347772	0.346712	0.345925	0.342752	0.341844	0.342969	0.346763	0.347963	0.354513	0.36282	0.373659	0.382021	0.393886	0.39539	0.402316	0.408533
			0.565884	0.562036	0.53062	0.505332	0.47902	0.4496	0.429616	0.425742	0.418414	0.41595	0.410834	0.407441	0.400242	0.404096	0.411978	0.423483	0.434202	0.445243	0.454137	0.465488	0.467821	0.470147	0.47825	0.482307	0.482424	0.491155	0.496705	0.504353	0.509159	0.51001	0.513143	0.515099	0.514315	0.515194	0.517837	0.513206	0.514937	0.511423	0.508878	0.507876	0.504152	0.488496	0.482648	0.47793	0.464631	0.461324	0.469605
			0.528191	0.459726	0.437438	0.410191	0.406044	0.398727	0.385063	0.385395	0.385538	0.382994	0.381334	0.383576	0.386964	0.382646	0.381232	0.379358	0.392815	0.400304	0.408871	0.398483	0.402916	0.393378	0.381473	0.372579	0.382238	0.378781	0.374566	0.371685	0.373608	0.371375	0.367274	0.369214	0.374562	0.373803	0.375481	0.379486	0.380197	0.379641	0.383135	0.385906	0.38527	0.386137	0.388756	0.386202	0.378734	0.376072	0.374542
			0.556864	0.596898	0.572575	0.564322	0.545746	0.521913	0.50643	0.496103	0.490559	0.48589	0.49153	0.495443	0.49476	0.490044	0.470003	0.458505	0.440443	0.432873	0.425698	0.43046	0.430556	0.441948	0.437445	0.439518	0.439959	0.433809	0.430165	0.435433	0.432222	0.433249	0.436944	0.439141	0.440966	0.448699	0.451623	0.455455	0.454955	0.465984	0.466547	0.465611	0.462237	0.460691	0.44769	0.441601	0.436799	0.4297	0.427308
			0.47406	0.462142	0.465532	0.458276	0.454203	0.445409	0.428545	0.41412	0.403334	0.394941	0.38468	0.384489	0.384911	0.386462	0.385424	0.387993	0.382704	0.382197	0.381225	0.386677	0.389591	0.395089	0.396941	0.399436	0.39814	0.399026	0.391706	0.388111	0.381791	0.370359	0.357394	0.35301	0.346932	0.337695	0.329622	0.321247	0.315481	0.306872	0.306492	0.308763	0.321336	0.33606	0.353604	0.368445	0.382842	0.391621	0.400094
			0.793961	0.747458	0.686895	0.636617	0.585534	0.552828	0.519976	0.506627	0.49443	0.48587	0.473313	0.477032	0.476545	0.477767	0.482481	0.487961	0.483093	0.480091	0.477042	0.474542	0.475219	0.473287	0.466995	0.462883	0.458769	0.453303	0.456	0.468047	0.47358	0.478275	0.483436	0.484776	0.482671	0.491628	0.501059	0.511126	0.521008	0.526419	0.527143	0.528523	0.529548	0.533863	0.539367	0.539151	0.531814	0.525126	0.512923
			0.579309	NaN	NaN	NaN	0.554624	0.543427	0.53877	0.537803	0.549596	0.552968	0.551582	0.548279	0.535998	0.530013	0.524763	0.52122	0.518533	0.523034	0.519048	0.524388	0.525552	0.524232	0.522864	0.519506	0.512659	0.519285	0.519459	0.520912	0.526166	0.534665	0.537289	0.53235	0.524708	0.526024	0.521888	0.510219	0.508752	0.508769	0.493669	0.481584	0.463305	0.453943	0.440131	0.43304	0.412005	0.411511	0.409553
			0.500945	0.476742	0.463739	0.456718	0.460694	0.459141	0.456755	0.453995	0.448652	0.442598	0.438264	0.437314	0.442692	0.44415	0.443549	0.440583	0.44117	0.428326	0.417348	0.4025	0.393334	0.381815	0.382232	0.38341	0.388111	0.392423	0.389354	0.381453	0.370217	0.366873	0.362581	0.362335	0.369453	0.373981	0.368296	0.361848	0.364415	0.36325	0.36758	0.376524	0.384705	0.382703	0.379691	0.376142	0.364733	0.357432	0.359452
			0.657434	0.611579	NaN	0.600203	NaN	0.585394	0.587204	0.580787	0.571612	0.55218	0.538912	0.530238	0.539458	0.532871	0.549772	0.559863	0.564501	0.552205	0.570913	0.564377	0.562495	0.560393	0.549623	0.53505	0.522882	0.504836	0.480689	0.470423	0.466188	0.461113	0.458668	0.462957	0.461258	0.455973	0.452103	0.448113	0.448421	0.452752	0.456215	0.45924	0.459181	0.458249	0.456554	0.451289	0.432474	0.429784	0.423251
			0.712292	0.69479	0.692502	0.680691	0.667345	0.652813	0.641466	0.621875	0.603725	0.59271	0.580004	0.566448	0.560064	0.559117	0.552562	0.549293	0.538135	0.531418	0.521121	0.516223	0.510056	0.5023	0.491863	0.485368	0.476946	0.465167	0.446988	0.436192	0.424853	0.415497	0.412323	0.415246	0.415373	0.410973	0.404939	0.397125	0.395521	0.390989	0.391708	0.395506	0.402729	0.406487	0.413157	0.41638	0.403797	0.394366	0.390136
			0.714343	0.64846	0.651847	0.6239	0.619049	0.611051	0.584472	0.56503	0.550868	0.531168	0.517565	0.510156	0.496414	0.487013	0.481555	0.475327	0.460121	0.457565	0.455328	0.452334	0.445848	0.450038	0.446257	0.441423	0.433749	0.429808	0.422698	0.419959	0.417487	0.416973	0.407184	0.404622	0.395511	0.393522	0.393625	0.400161	0.403453	0.411042	0.419659	0.420555	0.425382	0.421411	0.418491	0.410396	0.399771	0.388508	0.387654
			0.458434	0.475862	0.496059	0.514295	0.532952	0.540927	0.542103	0.540394	0.537559	0.530182	0.528148	0.52927	0.528357	0.530218	0.529689	0.518148	0.503086	0.495298	0.479944	0.467215	0.46677	0.463614	0.452874	0.448343	0.446306	0.439824	0.440583	0.445344	0.442663	0.443791	0.444605	0.443136	0.437074	0.434314	0.426683	0.426282	0.422965	0.422113	0.423054	0.430465	0.429399	0.431767	0.433431	0.429202	0.422725	0.422044	0.411149
			0.605427	0.629186	0.627317	0.627596	0.619825	0.605279	0.590513	0.597445	0.598525	0.609987	0.621336	0.630343	0.627634	0.624419	0.611279	0.593217	0.584088	0.570281	0.560618	0.554516	0.555806	0.548901	0.544862	0.536347	0.528848	0.519626	0.513956	0.514406	0.514275	0.514744	0.515822	0.51566	0.512064	0.512555	0.515886	0.517159	0.514917	0.510026	0.509378	0.497848	0.489335	0.484204	0.476459	0.4684	0.459036	0.453544	0.453574
			0.62938	0.646948	0.671146	0.678948	0.692079	0.67456	0.671226	0.659614	0.658349	0.645236	0.644263	0.626218	0.617363	0.600786	0.595027	0.602723	0.599703	0.601505	0.600943	0.585717	0.5615	0.551331	0.533131	0.524339	0.522554	0.519951	0.50931	0.503865	0.497585	0.491838	0.48589	0.478761	0.472353	0.45945	0.453683	0.448465	0.445519	0.440094	0.439623	0.435891	0.437455	0.436001	0.430619	0.427394	0.421273	0.414977	0.417849
			0.559488	0.605408	0.619536	0.631185	0.623015	0.617797	0.606763	0.599654	0.59434	0.592499	0.586933	0.577116	0.575177	0.568119	0.566859	0.566192	0.566713	0.560546	0.559086	0.550905	0.543724	0.536141	0.527161	0.514128	0.502273	0.488058	0.473759	0.461031	0.448341	0.435768	0.431015	0.426232	0.424342	0.424929	0.425982	0.421311	0.417044	0.418616	0.417951	0.41214	0.408191	0.40952	0.402909	0.399151	0.391498	0.388897	0.381365
			0.580116	0.609788	0.598802	0.605727	0.598129	0.58891	0.583423	0.582891	0.5682	0.562375	0.558002	0.551925	0.544835	0.5431	0.54402	0.545426	0.547907	0.548832	0.545213	0.535377	0.525436	0.516689	0.509805	0.505688	0.499993	0.495977	0.491564	0.486939	0.482769	0.481877	0.476895	0.472558	0.464609	0.45978	0.448737	0.44043	0.428194	0.42249	0.411197	0.40378	0.39839	0.396072	0.38828	0.37927	0.364708	0.350505	0.333111
			0.717832	0.714544	0.719032	0.716978	0.715565	0.714314	0.709317	0.7038	0.709495	0.707608	0.70423	0.696714	0.684987	0.669987	0.653319	0.639732	0.627261	0.621214	0.609147	0.597863	0.590585	0.586875	0.578012	0.568772	0.560892	0.539495	0.520199	0.500399	0.485967	0.474613	0.464421	0.455649	0.459025	0.453714	0.453725	0.455848	0.45902	0.453567	0.45336	0.459643	0.467813	0.476124	0.485367	0.488384	0.474972	0.471402	0.46185
			0.684369	0.570098	0.533436	0.484993	0.472429	0.465291	0.457251	0.453168	0.455315	0.450723	0.447833	0.449804	0.451604	0.452789	0.460549	0.464061	0.468681	0.468061	0.467556	0.460676	0.457731	0.447108	0.443212	0.45697	0.455464	0.464451	0.482402	0.497321	0.475839	0.492973	0.486975	0.480729	0.476325	0.485274	0.477679	0.481545	0.481166	0.478255	0.48075	0.478055	0.471182	0.465426	0.463932	0.461706	0.448062	0.443231	0.436673
			0.609294	0.611382	0.61575	0.620376	0.622575	0.620109	0.620893	0.616231	0.618856	0.621915	0.623622	0.622399	0.613119	0.604952	0.596138	0.592469	0.587641	0.588363	0.583894	0.578118	0.56909	0.567592	0.561401	0.549171	0.540908	0.530403	0.516464	0.513382	0.51435	0.511852	0.514353	0.515479	0.505553	0.4951	0.489113	0.478897	0.46474	0.454433	0.443685	0.432068	0.42005	0.414396	0.409874	0.401301	0.386191	0.378643	0.373146
			0.626882	0.612262	0.583672	0.562881	0.54798	0.542251	0.545448	0.539094	0.531738	0.523687	0.518567	0.507498	0.495171	0.489963	0.47439	0.452618	0.43653	0.423106	0.406307	0.394451	0.388217	0.381227	0.375411	0.378443	0.378355	0.374519	0.374264	0.373341	0.36549	0.35983	0.355552	0.35296	0.351032	0.347525	0.349538	0.351067	0.351554	0.350885	0.355211	0.354574	0.352489	0.348166	0.347917	0.344864	0.330749	0.326484	0.321169
			0.64366	0.604495	0.60784	0.571657	0.560246	0.533964	0.490231	0.457843	0.452132	0.448439	0.427541	0.425797	0.423956	0.422585	0.419083	0.413012	0.413358	0.409119	0.423439	0.422158	0.440155	0.457736	0.474516	0.471578	0.487259	0.486999	0.489254	0.489987	0.491451	0.492893	0.493671	0.493244	0.496509	0.482082	0.484453	0.487041	0.486726	0.486622	0.501229	0.495066	0.492634	0.484887	0.474894	0.463014	0.443402	0.426081	0.413127
			0.572867	0.612905	0.627153	0.636504	0.635838	0.636921	0.634262	0.628055	0.62967	0.625917	0.618049	0.602776	0.590654	0.580267	0.568146	0.559867	0.563749	0.560613	0.543305	0.533612	0.51534	0.492983	0.475938	0.469224	0.457644	0.454362	0.448155	0.442471	0.442606	0.445071	0.453502	0.465361	0.475617	0.482214	0.487632	0.481098	0.475839	0.471683	0.465377	0.464655	0.466095	0.466404	0.468851	0.471985	0.456509	0.446371	0.439213
			0.773705	0.74941	0.739171	0.720472	0.71091	0.693424	0.672314	0.660506	0.657981	0.650294	0.65196	0.652616	0.649867	0.64132	0.634526	0.622693	0.611296	0.600554	0.588043	0.578681	0.56723	0.56023	0.557348	0.555355	0.555106	0.558699	0.561847	0.56171	0.55758	0.54859	0.536248	0.533592	0.526451	0.532487	0.537101	0.542005	0.53912	0.541919	0.537279	0.53786	0.542906	0.550269	0.551313	0.554011	0.541439	0.538245	0.535736
			0.459909	0.471654	0.465991	0.45988	0.448992	0.431192	0.416378	0.400412	0.385119	0.374012	0.367084	0.375091	0.380662	0.388892	0.392506	0.406741	0.398503	0.403542	0.427424	0.455116	0.468424	0.482322	0.490509	0.482226	0.468289	0.461733	0.461858	0.470373	0.473866	0.479647	0.48457	0.488562	0.486826	0.484186	0.484012	0.482758	0.476763	0.46894	0.467676	0.464925	0.454217	0.455165	0.454149	0.440969	0.425884	0.430231	0.412694
			0.432346	0.447086	0.454786	0.472502	0.477488	0.485827	0.483796	0.479102	0.463641	0.451386	0.444191	0.43842	0.435063	0.434194	0.435173	0.422892	0.417014	0.413046	0.400175	0.377898	0.370235	0.357367	0.356066	0.356363	0.364887	0.363439	0.365475	0.355285	0.347158	0.346622	0.348116	0.348299	0.344502	0.375418	0.369807	0.367501	0.367579	0.369624	0.33923	0.342125	0.337196	0.327348	0.324973	0.339805	0.349244	0.372188	0.393162
			0.335128	0.332997	0.338434	0.33443	0.323701	0.324351	0.311571	0.307207	0.312523	0.321918	0.375892	0.385368	0.434161	0.478446	0.523667	0.519528	0.556258	0.544598	0.530375	0.520171	0.507788	0.493489	0.48803	0.477	0.468152	0.457777	0.455684	0.453557	0.451549	0.446766	0.441074	0.43738	0.426444	0.424545	0.416016	0.414901	0.411893	0.414922	0.411298	0.403824	0.396585	0.38932	0.380659	0.37634	0.370261	0.367085	0.362696
			0.526189	0.559949	0.568424	0.573459	0.569608	0.561068	0.549628	0.538658	0.530278	0.520773	0.512122	0.501908	0.49604	0.490418	0.487881	0.482237	0.479033	0.472091	0.463906	0.459614	0.456181	0.456852	0.454036	0.454218	0.445609	0.440489	0.421608	0.410706	0.394793	0.387988	0.380388	0.384273	0.384738	0.390609	0.386952	0.382866	0.379357	0.379715	0.380436	0.381208	0.386587	0.385335	0.382595	0.377092	0.372812	0.361235	0.35855
			0.457377	0.464398	0.477461	0.492242	0.503596	0.522449	0.536882	0.546291	0.556468	0.558692	0.550126	0.540057	0.52196	0.500924	0.488835	0.47688	0.463315	0.456412	0.44162	0.426451	0.410976	0.401174	0.393574	0.3933	0.39077	0.389485	0.386339	0.378993	0.368843	0.363887	0.361148	0.357758	0.358282	0.359633	0.360744	0.36052	0.360862	0.358841	0.359109	0.350271	0.343302	0.339165	0.336595	0.335372	0.335949	0.341308	0.340856
			0.740018	0.691006	0.659429	0.631643	0.613171	0.597909	0.591636	0.588423	0.597804	0.608113	0.613539	0.618312	0.60255	0.584072	0.562827	0.54342	0.522859	0.511919	0.491199	0.47854	0.464043	0.451502	0.445906	0.439994	0.430079	0.427796	0.425555	0.422821	0.420993	0.421772	0.41869	0.414275	0.411936	0.40708	0.404299	0.406773	0.408468	0.411531	0.417596	0.422978	0.418427	0.418269	0.412605	0.408051	0.392815	0.385457	0.375426
			0.427869	0.446272	0.446618	0.457272	0.457948	0.450849	0.448819	0.451657	0.460042	0.471345	0.493161	0.515243	0.528235	0.523791	0.521017	0.513918	0.500215	0.490607	0.480406	0.463934	0.450441	0.43884	0.427075	0.417516	0.420282	0.41917	0.41645	0.41197	0.405275	0.392656	0.379003	0.365288	0.354331	0.35056	0.348388	0.348607	0.352576	0.353546	0.35427	0.354551	0.354579	0.353456	0.352074	0.351127	0.347011	0.348981	0.346231
			0.616258	0.659773	0.661968	0.663344	0.656788	0.651269	0.639517	0.633991	0.632451	0.624868	0.618247	0.616526	0.606693	0.605809	0.60087	0.610737	0.613204	0.615043	0.606882	0.593491	0.567767	0.531722	0.502722	0.478168	0.459992	0.438276	0.440472	0.44402	0.449437	0.460932	0.478625	0.490839	0.494185	0.500994	0.500144	0.495104	0.48792	0.480054	0.47416	0.465641	0.459653	0.462763	0.465848	0.467755	0.466596	0.471999	0.474446
			0.457165	0.520791	0.552536	0.560869	0.583468	0.573682	0.5248	0.526648	0.519958	0.481483	0.472766	0.477979	0.478005	0.502053	0.525303	0.53975	0.554812	0.565219	0.559901	0.552767	0.547788	0.536808	0.535396	0.535283	0.536126	0.536934	0.531102	0.524262	0.514678	0.510173	0.505554	0.503345	0.492817	0.477151	0.457076	0.434873	0.420129	0.410912	0.401484	0.397312	0.395593	0.390529	0.391738	0.393995	0.385592	0.385778	0.383594
			0.344572	0.360954	0.366553	0.370864	0.36689	0.351891	0.342226	0.33786	0.34169	0.351196	0.36506	0.376504	0.39343	0.394373	0.436423	0.46669	0.487861	0.499817	0.517313	0.498833	0.479408	0.470743	0.462323	0.450415	0.436965	0.437038	0.432715	0.426889	0.422489	0.41446	0.403069	0.394193	0.390053	0.38631	0.387215	0.383494	0.378505	0.371908	0.369023	0.361491	0.35843	0.353604	0.348328	0.342356	0.334231	0.332825	0.331187
			0.736174	0.735684	0.715452	0.707367	0.67629	0.645313	0.616865	0.605329	0.58254	0.586527	0.586402	0.595346	0.611884	0.619359	0.625772	0.632633	0.629226	0.621787	0.623527	0.620476	0.620107	0.615192	0.611331	0.606356	0.604876	0.601177	0.585933	0.5754	0.580811	0.581162	0.577105	0.56947	0.565564	0.545676	0.529468	0.517827	0.523946	0.523323	0.520334	0.537193	0.550065	0.566586	0.584028	0.600196	0.573938	0.560847	0.55112
			0.797107	0.80815	0.796998	0.792471	0.778302	0.756068	0.73928	0.731134	0.71266	0.694365	0.685417	0.672821	0.657038	0.652702	0.645627	0.640303	0.630323	0.622552	0.610066	0.597886	0.595067	0.591273	0.586942	0.580977	0.579599	0.568819	0.553862	0.541304	0.529621	0.51294	0.499606	0.494419	0.481015	0.469764	0.468615	0.460884	0.450122	0.442828	0.436465	0.428245	0.426803	0.424075	0.421069	0.418934	0.408364	0.397105	0.389646
			0.56092	0.597852	0.626032	0.646503	0.665902	0.674791	0.681618	0.670548	0.665032	0.651605	0.64094	0.633332	0.629969	0.633713	0.643115	0.650789	0.655333	0.655839	0.648228	0.626349	0.605422	0.574118	0.548069	0.528499	0.516242	0.507845	0.504055	0.501416	0.495605	0.492221	0.483601	0.486651	0.483292	0.482148	0.487914	0.488575	0.489638	0.49758	0.497426	0.489191	0.493696	0.49254	0.488677	0.480913	0.466945	0.458309	0.45194
			0.38046	0.376069	0.382964	0.384914	0.384805	0.392683	0.386752	0.382574	0.37946	0.377685	0.37484	0.379611	0.379248	0.380987	0.416516	0.448055	0.472238	0.498502	0.519967	0.503581	0.491761	0.47815	0.463804	0.44954	0.439604	0.433727	0.433317	0.429718	0.429026	0.419409	0.407777	0.397455	0.389901	0.385479	0.384334	0.380783	0.381913	0.384924	0.381032	0.381423	0.385557	0.383772	0.381674	0.381593	0.375282	0.372186	0.368714
			0.545155	0.532391	0.518228	0.503659	0.494071	0.479829	0.463424	0.458062	0.458311	0.453436	0.455881	0.461929	0.468073	0.460612	0.470496	0.481444	0.489443	0.467512	0.455066	0.430044	0.405091	0.381647	0.402319	0.419002	0.415004	0.430294	0.447129	0.445774	0.430696	0.431092	0.425548	0.419388	0.39791	0.411608	0.427988	0.412288	0.407218	0.423112	0.417152	0.420085	0.439006	0.448277	0.448649	0.450361	0.435714	0.427025	0.414593
			0.661865	0.689353	0.691765	0.700281	0.695141	0.689159	0.688306	0.685684	0.679808	0.677615	0.677301	0.673682	0.665715	0.656573	0.646809	0.641749	0.632993	0.627821	0.627219	0.626149	0.628004	0.631161	0.628922	0.625525	0.62276	0.608437	0.597362	0.588414	0.580405	0.575996	0.568438	0.556971	0.546951	0.541889	0.533329	0.530093	0.527535	0.527968	0.517902	0.506645	0.495087	0.486007	0.47195	0.463469	0.449543	0.45102	0.451587
			0.351234	0.367103	0.37857	0.386185	0.39125	0.401806	0.409221	0.411484	0.418779	0.421592	0.419531	0.421312	0.421091	0.419446	0.429225	0.438556	0.444968	0.452832	0.463664	0.462805	0.466459	0.470205	0.470745	0.467194	0.464348	0.458762	0.44902	0.445509	0.442309	0.436579	0.433796	0.445838	0.447795	0.451132	0.464498	0.473341	0.468225	0.47049	0.472435	0.458456	0.447394	0.439822	0.431662	0.423976	0.41975	0.419054	0.402024
			0.709596	0.751425	0.749003	0.758205	0.751346	0.744868	0.738203	0.736635	0.726498	0.724979	0.710801	0.699727	0.69063	0.682575	0.664233	0.653045	0.645114	0.633994	0.62035	0.611984	0.600412	0.587964	0.577572	0.572026	0.568974	0.565577	0.560791	0.55138	0.548752	0.549728	0.552275	0.551855	0.560027	0.557809	0.55211	0.540496	0.533953	0.520788	0.512744	0.50336	0.499434	0.497736	0.499577	0.499768	0.490608	0.488731	0.477411
			0.736892	0.710799	0.693769	0.67834	0.66044	0.65229	0.644118	0.638465	0.632699	0.634758	0.63336	0.632631	0.627947	0.622421	0.617627	0.610797	0.604367	0.604797	0.604628	0.6031	0.599035	0.595498	0.587156	0.585074	0.582587	0.577605	0.579467	0.578114	0.572646	0.568846	0.571456	0.571982	0.576675	0.579177	0.579118	0.580511	0.57347	0.561902	0.547124	0.530514	0.512217	0.496183	0.480963	0.47093	0.457299	0.456303	0.452302
			0.680363	0.64754	0.628117	0.607251	0.590896	0.575899	0.565041	0.567579	0.578026	0.590311	0.603334	0.617356	0.628711	0.633882	0.63123	0.637152	0.635331	0.631925	0.628802	0.633093	0.630061	0.628623	0.626061	0.623323	0.62629	0.623998	0.619752	0.614155	0.605609	0.592316	0.586632	0.58344	0.577669	0.571496	0.564749	0.556369	0.549998	0.546243	0.543948	0.536868	0.533394	0.526787	0.518683	0.510079	0.502822	0.491239	0.483915
			0.656945	0.640799	0.64224	0.633849	0.623326	0.615405	0.611687	0.59086	0.575518	0.574441	0.568701	0.556857	0.555475	0.564939	0.557876	0.563119	0.568871	0.572745	0.567374	0.572702	0.576206	0.576232	0.582031	0.59161	0.598356	0.598799	0.625197	0.644367	0.663305	0.67407	0.68561	0.677091	0.672759	0.668906	0.672829	0.67764	0.678473	0.674406	0.669564	0.661817	0.656526	0.648429	0.64271	0.630672	0.621331	0.618806	0.612178
			0.433341	0.473935	0.464293	0.466947	0.451425	0.440618	0.436246	0.436767	0.428918	0.431181	0.430005	0.431763	0.425027	0.429393	0.432403	0.431203	0.426566	0.422658	0.418455	0.408143	0.399617	0.396257	0.398465	0.396507	0.395361	0.396418	0.390181	0.386193	0.389732	0.392417	0.395551	0.400237	0.397554	0.391272	0.383414	0.377556	0.369738	0.37114	0.374468	0.380504	0.377673	0.380008	0.380779	0.372248	0.357842	0.355399	0.354794
			0.682042	0.747756	0.754364	0.765476	0.75419	0.735276	0.724	0.716297	0.709563	0.707952	0.709089	0.700879	0.697697	0.689624	0.682142	0.672872	0.66342	0.651531	0.64644	0.636384	0.625924	0.619004	0.608953	0.596133	0.587331	0.58216	0.573967	0.568531	0.559678	0.552127	0.542904	0.532755	0.518286	0.506523	0.491637	0.47665	0.465011	0.46037	0.4549	0.452618	0.451237	0.449116	0.442869	0.44203	0.429287	0.423561	0.421003
			0.781052	0.79206	0.790577	0.772794	0.750157	0.729297	0.710912	0.687347	0.685291	0.677533	0.673958	0.667872	0.657234	0.640586	0.631035	0.613456	0.594468	0.58017	0.577942	0.583873	NaN	NaN	NaN	NaN	NaN	0.58551	0.593934	0.60111	0.603653	0.59327	0.594227	0.594749	0.594881	0.597161	0.606096	0.612638	0.612453	0.612367	0.602745	0.598712	0.600573	0.602861	0.598682	0.59252	0.565276	0.54719	0.528743
			0.651427	0.664247	0.655797	0.651558	0.635431	0.623935	0.606782	0.586932	0.569679	0.5591	0.552644	0.554282	0.555509	0.556567	0.555494	0.551839	0.546999	0.542183	0.538732	0.530891	0.526684	0.521341	0.515751	0.512884	0.510109	0.503896	0.503201	0.501217	0.499444	0.49854	0.500675	0.497271	0.497914	0.49603	0.492986	0.489755	0.488565	0.485145	0.480855	0.476616	0.473565	0.469439	0.466696	0.463494	0.449178	0.443335	0.434615
			0.674866	0.685795	0.68275	0.685752	0.680884	0.679822	0.677768	0.674209	0.669625	0.67071	0.662859	0.657082	0.651561	0.64956	0.636737	0.633879	0.627992	0.614864	0.600914	0.592712	0.576424	0.566896	0.56641	0.560045	0.556665	0.557387	0.549876	0.542572	0.540697	0.534151	0.537449	0.542219	0.551302	0.551856	0.560498	0.555964	0.5572	0.557192	0.560275	0.55817	0.559118	0.555443	0.544084	0.536255	0.521149	0.511924	0.499482
			0.708142	0.733063	0.71977	0.710205	0.707655	0.691675	0.67651	0.679424	0.680626	0.67123	0.665086	0.65773	0.650958	0.640955	0.625876	0.611262	0.595474	0.585664	0.57394	0.561175	0.551119	0.54721	0.535886	0.531102	0.527838	0.524096	0.518405	0.515063	0.509945	0.505079	0.498232	0.4895	0.483517	0.472037	0.464642	0.459816	0.456098	0.450767	0.450446	0.448726	0.450464	0.450564	0.449742	0.453158	0.44852	0.443265	0.438986
			0.372922	0.376526	0.389184	0.398332	0.410353	0.416687	0.41549	0.411642	0.402119	0.394497	0.392945	0.393212	0.416589	0.426641	0.431433	0.4448	0.461287	0.454286	0.46759	0.48484	0.48302	0.477995	0.472322	0.459874	0.448226	0.436451	0.426164	0.415079	0.40849	0.396858	0.389065	0.384751	0.383549	0.382999	0.384848	0.385965	0.38572	0.388035	0.389743	0.390462	0.392771	0.393133	0.389035	0.38098	0.368495	0.363288	0.357206
			0.700425	0.615502	0.578613	0.548992	0.542161	0.534453	0.534976	0.535326	0.525533	0.521761	0.51281	0.502848	0.495329	0.489916	0.482188	0.475637	0.466333	0.457159	0.447495	0.438604	0.427956	0.422912	0.416683	0.411278	0.403897	0.399661	0.396857	0.396384	0.396177	0.403325	0.406676	0.410034	0.415477	0.417194	0.41564	0.411562	0.410507	0.408703	0.408639	0.40809	0.411838	0.408999	0.406508	0.405928	0.39609	0.393144	0.392914
			0.637112	0.631259	0.625079	0.621169	0.620502	0.624565	0.618543	0.635949	0.645728	0.656428	0.667136	0.675917	0.666241	0.654233	0.636903	0.618498	0.599159	0.592427	0.586322	0.577038	0.570392	0.57184	0.563528	0.561109	0.563332	0.562981	0.562714	0.562043	0.560336	0.55862	0.555966	0.559205	0.563572	0.565516	0.565658	0.569155	0.56049	0.545114	0.531131	0.519211	0.503828	0.494411	0.493227	0.494999	0.480656	0.47641	0.471326
			0.648941	0.67469	0.655954	0.638692	0.60955	0.568332	0.538629	0.512535	0.488322	0.471732	0.461679	0.450749	0.432311	0.421162	0.413606	0.407032	0.400747	0.407022	0.408895	0.409115	0.410668	0.410472	0.406338	0.40667	0.402524	0.399454	0.398441	0.39427	0.392705	0.394388	0.394874	0.3937	0.398718	0.401568	0.402492	0.40533	0.411863	0.412684	0.418581	0.422135	0.425638	0.428387	0.432415	0.431171	0.421187	0.416161	0.414751
			0.936117	0.668052	0.601659	NaN	NaN	0.509566	NaN	0.48908	0.485074	0.480419	0.478682	0.483653	0.490367	0.491045	0.490394	0.489775	0.496296	0.499873	0.498528	0.501294	0.503956	0.49465	0.494873	0.493145	0.485739	0.473594	0.472553	0.468549	0.471355	0.470668	0.472037	0.472839	0.468146	0.464369	0.471137	0.476544	0.476588	0.482468	0.481167	0.474717	0.467647	0.453984	0.434713	0.423007	0.405927	0.404038	0.409505
[truncated: 135 more columns]

## Sheet: Fig. 1c
Figure 1
Panel c
		Replicate #	Vector	Vector+Mit. Stim.	Cdh1+Mit. Stim.
		1	0.295643	1.01915	0.373194
Normalized ECAR (mpH/min/1000 cells)		2	0.19781	1.42564	0.497746
		3	0.207893	1.90669	0.396774
		4	0.198877	1.72938	0.616655
		5	0.400555	1.96538	0.737067

## Sheet: Fig. 1e
Figure 1
Panel e
		Time since treatment (hrs)	0	0.2	0.4	0.6	0.8	1	1.2	1.4	1.6	1.8	2	2.2	2.4	2.6	2.8	3	3.2	3.4	3.6	3.8	4	4.2	4.4	4.6	4.8	5	5.2	5.4	5.6	5.8	6	6.2	6.4	6.6	6.8	7	7.2	7.4	7.6	7.8	8	8.2	8.4	8.6	8.8	9	9.2
		APC/C activity	NaN	0.883202	0.889653	0.893408	0.901429	0.893946	0.890904	0.879674	0.869904	0.851413	0.814614	0.744481	0.652829	0.556624	0.477815	0.414336	0.362953	0.329273	0.292579	0.268468	0.245991	0.231822	0.22452	0.218871	0.225827	0.229329	0.233878	0.247177	0.259789	0.278176	0.291602	0.310693	0.331622	0.358107	0.391868	0.42004	0.454233	0.487118	0.530639	0.567676	0.599904	0.634441	0.665192	0.69512	0.715158	0.726597	0.739757
		APC/C degron-mchy levels (au)	7.45764	8.37414	8.71594	5.64169	6.55893	5.41534	7.28631	7.12672	8.44223	10.4625	13.4039	22.3063	39.9349	58.904	80.1042	103.619	125.318	148.889	167.517	195.089	216.188	233.538	257.451	268.773	274.963	272.248	269.917	266.499	246.113	232.419	217.821	205.977	190.161	172.801	151.836	131.174	121.359	101.559	87.7285	74.6308	63.6197	55.4456	46.3539	40.3007	35.5224	32.7118	32.1531
[truncated: 179 more columns]

## Sheet: Fig. 1f
Figure 1
Panel f
	APC/C acativity
		Time since treatment (hrs)	0	0.2	0.4	0.6	0.8	1	1.2	1.4	1.6	1.8	2	2.2	2.4	2.6	2.8	3	3.2	3.4	3.6	3.8	4	4.2	4.4	4.6	4.8	5	Time since treatment (hrs)	5.2	5.4	5.6	5.8	6	6.2	6.4	6.6	6.8	7	7.2	7.4	7.6	7.8	8	8.2	8.4	8.6	8.8	9
	Cell #	1	NaN	0.5373	0.654457	0.71039	0.698187	0.636852	0.605993	0.57524	0.561991	0.527801	0.500938	0.479994	0.46884	0.485341	0.5417	0.610324	0.710413	0.800114	0.887802	0.941984	0.965655	0.969399	0.957902	0.95589	0.958745	0.979914	1	0.985224	0.948967	0.903955	0.857994	0.827379	0.806896	0.792149	0.776137	0.75149	0.736836	0.719968	0.718128	0.702108	0.68954	0.677063	0.663053	0.662038	0.65987	0.653463	0.658001
		2	NaN	0.393328	0.511888	0.603461	0.652778	0.657429	0.662385	0.658179	0.645425	0.611234	0.578075	0.569283	0.567829	0.587852	0.627714	0.677814	0.733841	0.780283	0.825949	0.871857	0.896877	0.922044	0.930609	0.947321	0.963031	0.977135	0.995545	1	0.984647	0.955652	0.90846	0.839201	0.724056	0.573134	0.420352	0.266996	0.150511	0.0723441	0.0327679	0.0315467	0.0289167	0.0245342	0.0278008	0.0246662	0.0171088	0.00938465	0.000406842
		3	NaN	0.713039	0.898678	1	0.998639	0.90306	0.805131	0.711263	0.631214	0.572783	0.511064	0.46969	0.435712	0.421162	0.420561	0.42057	0.421198	0.417177	0.401496	0.395208	0.407806	0.436544	0.471395	0.506736	0.53228	0.552548	0.566436	0.572431	0.570865	0.526411	0.441096	0.330015	0.209438	0.104337	0.0373422	0.0030063	0	0	0	0	0	0	0	0	0.00206717	0.00386198	0.00561914
		4	NaN	0.518946	0.671016	0.733435	0.717354	0.638968	0.544835	0.476804	0.431436	0.402691	0.398191	0.388413	0.397311	0.425092	0.454544	0.473991	0.50614	0.53848	0.591564	0.649253	0.690755	0.718857	0.720933	0.708089	0.718019	0.732475	0.755388	0.807624	0.817387	0.832854	0.827957	0.80348	0.824649	0.864426	0.898654	0.967271	1	0.98943	0.978214	0.965799	0.959902	0.981878	0.98691	0.942235	0.878759	0.732461	0.556709
		5	NaN	0.686028	0.871657	0.95749	0.940293	0.86926	0.792321	0.717046	0.64684	0.563557	0.47036	0.408752	0.353988	0.363533	0.391084	0.405629	0.409685	0.422638	0.427064	0.458477	0.494348	0.523082	0.545504	0.540629	0.518466	0.513589	0.514542	0.53634	0.56492	0.596972	0.628146	0.650273	0.664376	0.686674	0.718416	0.743572	0.773606	0.792003	0.807575	0.824523	0.834306	0.842381	0.845229	0.850871	0.848569	0.843317	0.843448
		6	NaN	0.555482	0.710399	0.790567	0.800475	0.736267	0.672034	0.606418	0.543923	0.479976	0.430285	0.374597	0.322481	0.272431	0.228216	0.187904	0.162903	0.149424	0.157614	0.179963	0.212735	0.261624	0.312108	0.364633	0.433773	0.511434	0.587424	0.665773	0.739079	0.803342	0.860033	0.901035	0.939968	0.974405	0.994166	1	0.993707	0.970945	0.941155	0.890656	0.836925	0.769474	0.677512	0.569134	0.43939	0.307675	0.197944
		7	NaN	0.542103	0.705697	0.812624	0.832184	0.793932	0.725927	0.681046	0.629439	0.591062	0.540717	0.525167	0.497429	0.504568	0.549679	0.594603	0.672608	0.752949	0.8232	0.885586	0.939517	0.966353	0.997487	0.987795	1	0.996255	0.992103	0.982877	0.97015	0.95917	0.958166	0.914015	0.892936	0.882358	0.863768	0.886188	0.885566	0.878791	0.858127	0.825654	0.777283	0.746904	0.700022	0.643688	0.540135	0.428751	0.289244
		8	NaN	0.63858	0.82645	0.93557	0.966822	0.913755	0.8528	0.786753	0.719875	0.65146	0.598915	0.545439	0.519814	0.509231	0.517242	0.548012	0.591792	0.650801	0.730393	0.804545	0.876431	0.93828	0.97078	0.991022	0.997558	0.996804	0.992227	1	0.986903	0.977645	0.957203	0.928225	0.906358	0.893619	0.892714	0.914698	0.927123	0.937234	0.938023	0.90929	0.842574	0.729883	0.583072	0.420864	0.263127	0.139227	0.0630764
		9	NaN	0.473375	0.641687	0.721474	0.723056	0.684685	0.634326	0.568109	0.615966	0.629194	0.620101	0.593197	0.493011	0.395978	0.356472	0.266173	0.313555	0.385455	0.439083	0.52108	0.577893	0.598007	0.631922	0.653698	0.671065	0.709005	0.730181	0.733412	0.727895	0.715103	0.699009	0.699836	0.700719	0.715594	0.729115	0.774134	0.835327	0.888772	0.909178	0.901167	0.857342	0.860662	0.889767	0.970008	0.997681	1	0.877474
		10	NaN	0.601832	0.799049	0.913156	0.933602	0.81486	0.66456	0.482763	0.316108	0.197417	0.137217	0.109886	0.118038	0.131214	0.148999	0.161875	0.154211	0.146352	0.158798	0.161401	0.166499	0.18335	0.182991	0.196855	0.205623	0.217251	0.239706	0.245326	0.243507	0.240684	0.233928	0.226711	0.230909	0.236115	0.254912	0.279324	0.300404	0.297881	0.280335	0.249307	0.23387	0.231523	0.250013	0.275354	0.307765	0.33036	0.375387
		11	NaN	0.649896	0.825647	0.914277	0.926903	0.850385	0.780329	0.708853	0.646719	0.576565	0.512505	0.448178	0.402495	0.3737	0.360196	0.359426	0.375016	0.387487	0.411717	0.43624	0.47309	0.507921	0.552526	0.604778	0.659697	0.720333	0.78084	0.829409	0.88401	0.91466	0.94655	0.966546	0.976922	0.980836	0.988825	0.993253	1	0.987011	0.961016	0.901754	0.823651	0.730399	0.626027	0.517649	0.404686	0.289745	0.186643
		12	NaN	0.33721	0.42433	0.467118	0.476805	0.462049	0.408014	0.361089	0.289627	0.191831	0.0997192	0.0410936	0.0185014	0.0288792	0.0391839	0.056924	0.0802444	0.103754	0.129662	0.160683	0.205853	0.276457	0.395119	0.513587	0.657364	0.745313	0.771366	0.784305	0.741557	0.731578	0.765375	0.790143	0.862547	0.892539	0.826524	0.805648	0.699696	0.622333	0.564572	0.510659	0.490581	0.475958	0.475107	0.507434	0.549454	0.622759	0.682619
		13	NaN	0.62844	0.819705	0.931664	0.998459	1	0.990006	0.983125	0.949956	0.90511	0.876295	0.836724	0.795251	0.752616	0.681762	0.582073	0.485665	0.407714	0.361625	0.353603	0.374487	0.391362	0.444168	0.487357	0.536509	0.612724	0.685606	0.7534	0.834462	0.883157	0.926735	0.954265	0.961451	0.969768	0.977857	0.971185	0.965934	0.947517	0.917929	0.87861	0.842246	0.803921	0.768966	0.723396	0.668633	0.60255	0.540943
		14	NaN	0.605078	0.781917	0.909957	0.947686	0.933724	0.875991	0.788542	0.707097	0.615951	0.547479	0.554679	0.592145	0.645434	0.709399	0.739444	0.770087	0.789092	0.75503	0.685905	0.606196	0.526365	0.458496	0.436048	0.445236	0.492934	0.536402	0.601202	0.652276	0.707359	0.738036	0.755474	0.758685	0.762545	0.742853	0.724973	0.718312	0.749388	0.793069	0.863958	0.933456	0.974606	0.997626	1	0.96982	0.966641	0.93945
		15	NaN	0.696857	0.896479	1	0.999717	0.910628	0.818306	0.738034	0.670295	0.630292	0.595623	0.574533	0.563291	0.565063	0.578209	0.596871	0.596693	0.607667	0.601633	0.576344	0.552258	0.520147	0.493801	0.482298	0.463819	0.459006	0.453403	0.452355	0.464308	0.496736	0.530475	0.571075	0.601185	0.611959	0.615636	0.623239	0.621358	0.634154	0.644373	0.653014	0.685946	0.729284	0.776159	0.830952	0.878035	0.888	0.893424
		16	NaN	0.687543	0.892541	1	0.994389	0.888108	0.762057	0.642998	0.53908	0.465559	0.417214	0.390341	0.367426	0.3631	0.372813	0.388529	0.404556	0.4326	0.463306	0.493053	0.52446	0.55397	0.59261	0.650649	0.712567	0.780906	0.846998	0.909716	0.946366	0.974824	0.97879	0.965002	0.943321	0.913674	0.885094	0.870795	0.848194	0.826734	0.800995	0.759501	0.709582	0.651161	0.580232	0.498559	0.415513	0.33172	0.256431
		17	NaN	0.547748	0.698742	0.793905	0.847023	0.806648	0.754156	0.707212	0.624932	0.575095	0.576899	0.587992	0.657717	0.710124	0.743464	0.790584	0.829456	0.841721	0.871468	0.88404	0.882421	0.906872	0.92495	0.970013	0.996777	1	0.960223	0.944594	0.886524	0.858484	0.829347	0.841933	0.839466	0.850076	0.854991	0.88553	0.891181	0.910803	0.937719	0.949752	0.94526	0.894485	0.847295	0.835795	0.87286	0.911767	0.964692
		18	NaN	0.695525	0.851583	0.881492	0.794945	0.596475	0.408998	0.246314	0.130852	0.0635863	0.0286779	0.00845859	0	0	0	0.00196729	0.00571409	0.0164219	0.0337186	0.0533063	0.0760027	0.102064	0.126688	0.155974	0.192921	0.23664	0.285138	0.336237	0.386818	0.446007	0.516301	0.596573	0.684828	0.770526	0.841237	0.89845	0.939351	0.966131	0.985733	1	0.997371	0.978131	0.959016	0.940625	0.928955	0.923158	0.913002
		19	NaN	0.471171	0.620229	0.717008	0.746352	0.710862	0.654082	0.61073	0.580649	0.555412	0.548547	0.552983	0.548571	0.550709	0.583398	0.632315	0.693985	0.77211	0.83889	0.911416	0.946431	0.974131	0.983542	0.966849	0.93561	0.907174	0.889969	0.898221	0.913139	0.967227	0.992713	1	0.98115	0.93262	0.892665	0.837502	0.806542	0.820766	0.823361	0.853521	0.867027	0.864304	0.86066	0.804706	0.759664	0.713074	0.655869
		20	NaN	0.382584	0.459095	0.476921	0.440505	0.359704	0.299336	0.250107	0.231565	0.222349	0.221799	0.234815	0.248431	0.272787	0.311337	0.358297	0.421649	0.49594	0.578557	0.653012	0.716577	0.775879	0.829326	0.882752	0.921791	0.944318	0.964971	0.965722	0.938305	0.900862	0.849809	0.801673	0.748577	0.709904	0.679526	0.666191	0.643939	0.640441	0.636585	0.665072	0.686413	0.724182	0.749543	0.780877	0.807528	0.824402	0.836871
		21	NaN	0.534022	0.662556	0.702292	0.705832	0.649211	0.589251	0.523541	0.442904	0.343216	0.270011	0.194975	0.185305	0.207886	0.227509	0.267035	0.309611	0.369237	0.431982	0.505529	0.577654	0.62045	0.655201	0.691325	0.6924	0.736078	0.716283	0.713085	0.726293	0.71539	0.724865	0.751625	0.752126	0.792525	0.795196	0.803961	0.818698	0.848471	0.836218	0.840439	0.825621	0.81362	0.817531	0.817541	0.826661	0.871834	0.885792
		22	NaN	0.653328	0.812306	0.872877	0.862096	0.748909	0.653119	0.586689	0.530598	0.474371	0.441163	0.396731	0.377603	0.407243	0.457688	0.579216	0.679434	0.740855	0.737631	0.70602	0.653835	0.654601	0.653309	0.713966	0.752068	0.812565	0.845429	0.887428	0.907457	0.949586	1	0.987388	0.952556	0.891351	0.802304	0.715148	0.65026	0.60041	0.625828	0.616518	0.621598	0.635512	0.64496	0.639302	0.632666	0.629012	0.643126
		23	NaN	0.563918	0.701969	0.737918	0.675964	0.531048	0.384459	0.270286	0.183948	0.126333	0.097339	0.0867352	0.0837772	0.0897144	0.102213	0.116938	0.131788	0.15114	0.179044	0.215122	0.244187	0.273945	0.300866	0.324019	0.354584	0.387746	0.4252	0.457869	0.48826	0.5079	0.530694	0.544221	0.559991	0.57233	0.584127	0.589896	0.602324	0.60754	0.612027	0.614237	0.624158	0.623351	0.635216	0.650381	0.672142	0.709222	0.754794
		24	NaN	0.706004	0.864861	0.936551	0.921536	0.827408	0.75249	0.699048	0.66182	0.645142	0.637459	0.656134	0.691837	0.738213	0.788971	0.838998	0.890803	0.936811	0.96982	0.993395	1	0.994535	0.984934	0.976229	0.971976	0.961999	0.953602	0.939307	0.92548	0.898054	0.868006	0.829165	0.804734	0.783686	0.770827	0.745296	0.709705	0.651449	0.587157	0.530233	0.483954	0.449508	0.407335	0.34261	0.265542	0.185088	0.108486
		25	NaN	0.578138	0.725347	0.783788	0.779255	0.715611	0.651924	0.610962	0.560896	0.536295	0.505938	0.497065	0.511899	0.547389	0.584997	0.621935	0.649346	0.683756	0.711025	0.756707	0.837487	0.89584	0.971973	1	0.998689	0.977038	0.936287	0.887211	0.881464	0.873069	0.890727	0.913844	0.900809	0.921115	0.910603	0.887453	0.8933	0.902159	0.899459	0.902976	0.842994	0.837678	0.822092	0.812082	0.847248	0.875749	0.890248
		26	NaN	0.518121	0.655053	0.707693	0.694937	0.603504	0.522567	0.460195	0.422053	0.395399	0.408623	0.430127	0.470779	0.511553	0.551592	0.596306	0.621407	0.642181	0.668818	0.681491	0.698062	0.702016	0.709764	0.71769	0.72564	0.736851	0.762099	0.806556	0.863003	0.920024	0.977574	0.991735	1	0.983064	0.962033	0.928957	0.897553	0.845668	0.802858	0.734758	0.685614	0.643741	0.642226	0.628869	0.63605	0.636006	0.640948
		27	NaN	0.599834	0.768733	0.890115	0.934879	0.897895	0.875556	0.824015	0.778972	0.728671	0.67776	0.647802	0.633333	0.617309	0.643868	0.665784	0.696183	0.727722	0.762474	0.788485	0.818901	0.836649	0.836008	0.834295	0.806237	0.783028	0.762101	0.749933	0.735786	0.732535	0.726131	0.722563	0.720898	0.732734	0.735008	0.748561	0.752983	0.751122	0.770189	0.791726	0.801505	0.825519	0.828053	0.825244	0.824494	0.830483	0.842415
		28	NaN	0.457836	0.541527	0.532855	0.457772	0.327375	0.222036	0.151918	0.118752	0.0992765	0.0977297	0.103171	0.127052	0.15864	0.196438	0.239927	0.291242	0.34891	0.403035	0.455744	0.507263	0.538557	0.562583	0.585616	0.603379	0.619778	0.63354	0.650327	0.675588	0.700612	0.731235	0.772278	0.802973	0.815026	0.810982	0.804791	0.79539	0.788205	0.788875	0.799845	0.799648	0.797868	0.770943	0.763561	0.751426	0.743415	0.7446
		29	NaN	0.456299	0.617885	0.741118	0.816804	0.825179	0.805242	0.769791	0.710915	0.621812	0.529432	0.433386	0.347385	0.289482	0.263748	0.275191	0.326113	0.397606	0.49275	0.598498	0.69917	0.798652	0.873528	0.962539	0.985362	1	0.990587	0.960981	0.913764	0.912667	0.883171	0.912841	0.924856	0.934405	0.946419	0.975324	0.950748	0.968641	0.965387	0.955593	0.963027	0.968199	0.939898	0.968417	0.964881	0.958092	0.934413
		30	NaN	0.657711	0.844223	0.953001	0.983776	0.930486	0.865376	0.805404	0.738225	0.686318	0.64391	0.613082	0.602928	0.613959	0.631751	0.667037	0.707676	0.748399	0.790475	0.826995	0.859204	0.894179	0.919663	0.942815	0.95829	0.957655	0.942798	0.929423	0.908498	0.896932	0.884081	0.882382	0.880293	0.880201	0.886279	0.903721	0.928127	0.960241	0.983517	1	0.995957	0.975143	0.940851	0.910418	0.870725	0.834208	0.796785
		31	NaN	0.668626	0.852309	0.96302	1	0.955579	0.923085	0.881432	0.819688	0.753947	0.678928	0.614554	0.585006	0.583094	0.599827	0.631399	0.657369	0.683744	0.715562	0.746781	0.784196	0.803157	0.80119	0.805398	0.805336	0.811452	0.820277	0.822964	0.818002	0.803018	0.786862	0.78081	0.767209	0.754366	0.739701	0.725262	0.714743	0.700595	0.689748	0.681798	0.660566	0.650839	0.643021	0.626061	0.61402	0.602187	0.598558
		32	NaN	0.547828	0.692892	0.773423	0.790235	0.724228	0.653902	0.576098	0.502369	0.431266	0.379204	0.341441	0.343332	0.343916	0.358306	0.390458	0.42902	0.473717	0.548219	0.615196	0.699007	0.784513	0.833253	0.898872	0.922559	0.932474	0.93438	0.928191	0.914192	0.919888	0.928757	0.973632	0.990206	1	0.984501	0.964335	0.94289	0.921234	0.92324	0.925107	0.916869	0.889117	0.845316	0.809585	0.771805	0.750372	0.753922
		33	NaN	0.616923	0.83816	0.973365	1	0.977363	0.922512	0.876561	0.813282	0.747186	0.673814	0.602845	0.529802	0.546388	0.562311	0.612688	0.650289	0.693616	0.726683	0.765041	0.805671	0.838785	0.864747	0.880418	0.894361	0.91263	0.930087	0.964431	0.985912	0.971282	0.948494	0.920753	0.898976	0.870982	0.826675	0.772795	0.692584	0.610737	0.580855	0.57976	0.597177	0.627968	0.641542	0.654167	0.644301	0.63303	0.631849
		34	NaN	0.61117	0.668887	0.600747	0.445564	0.235785	0.0937926	0.0247648	0	0	0	0	0	0	0	0	0	0	0.000411637	0.00120545	0.00580688	0.0129631	0.0191065	0.0294558	0.0393536	0.0514651	0.0641859	0.0763528	0.0884888	0.1067	0.12381	0.137276	0.157165	0.177359	0.197737	0.220872	0.243555	0.276609	0.318227	0.362395	0.425461	0.492534	0.558498	0.602241	0.657398	0.70748	0.768703
		35	NaN	0.56343	0.698906	0.784736	0.815763	0.754078	0.73762	0.674762	0.620184	0.548222	0.49788	0.472067	0.495185	0.493078	0.53553	0.541175	0.574598	0.595942	0.629155	0.660587	0.700678	0.75062	0.807567	0.836734	0.833455	0.828522	0.787701	0.78508	0.795269	0.831961	0.861069	0.893494	0.880733	0.877266	0.872474	0.893853	0.910579	0.941773	0.969857	0.987408	1	0.967094	0.935455	0.923839	0.882906	0.830925	0.751911
		36	NaN	0.596134	0.796359	0.93116	0.973963	0.938721	0.884965	0.819578	0.757366	0.702002	0.653232	0.617332	0.596729	0.615157	0.658604	0.701352	0.753689	0.790142	0.837951	0.878582	0.918163	0.963879	1	0.998161	0.999444	0.96447	0.943967	0.925046	0.900507	0.883756	0.860731	0.773352	0.670657	0.521721	0.373257	0.238099	0.128357	0.0545716	0.0253019	0.00238759	0	0	0	0	0.00220191	0.0041137	0.00738624
		37	NaN	0.654626	0.846007	0.961754	1	0.951221	0.897524	0.839174	0.790887	0.752826	0.718192	0.692488	0.674925	0.655017	0.642803	0.629208	0.61954	0.627335	0.634923	0.650401	0.669027	0.681398	0.692229	0.69952	0.70017	0.705666	0.716719	0.730944	0.751842	0.769625	0.776932	0.764612	0.744636	0.70804	0.683344	0.662876	0.646351	0.632666	0.618298	0.591011	0.568178	0.539244	0.50656	0.472519	0.418026	0.345006	0.265124
		38	NaN	0.614328	0.796042	0.898449	0.926586	0.869343	0.797185	0.728844	0.661734	0.616023	0.5841	0.564351	0.545071	0.531664	0.516206	0.509725	0.506275	0.510318	0.512909	0.51447	0.52165	0.542508	0.570663	0.616515	0.660481	0.682299	0.712323	0.727168	0.745116	0.770059	0.779259	0.784799	0.795685	0.786549	0.799211	0.802006	0.81281	0.819878	0.830686	0.831	0.855059	0.882719	0.927211	0.984791	1	0.971218	0.887147
		39	NaN	0.435335	0.565561	0.653345	0.694262	0.684966	0.669509	0.656279	0.616051	0.592125	0.555631	0.562923	0.584433	0.635371	0.702476	0.76554	0.808125	0.846479	0.871813	0.899274	0.904811	0.908752	0.941686	0.940037	0.9392	0.924227	0.910951	0.919312	0.91289	0.924047	0.967601	0.953597	0.929592	0.931019	0.921848	0.966045	1	0.999901	0.992187	0.955195	0.877911	0.868064	0.86933	0.904758	0.945496	0.96239	0.949534
		40	NaN	0.491914	0.617344	0.67889	0.688231	0.62364	0.574567	0.510178	0.455555	0.40793	0.360407	0.329491	0.3425	0.360619	0.410809	0.478208	0.543342	0.605603	0.676849	0.740983	0.802298	0.872875	0.930587	0.976007	1	0.994772	0.987316	0.971509	0.952194	0.936208	0.932407	0.911684	0.9053	0.902211	0.904762	0.885574	0.875662	0.839317	0.826596	0.806867	0.802434	0.83251	0.842788	0.857653	0.866751	0.870612	0.860024
		41	NaN	0.692019	0.752068	0.722967	0.595975	0.414083	0.320464	0.221823	0.168606	0.129969	0.0756238	0.0721232	0.057501	0.0996511	0.157091	0.237709	0.335491	0.444636	0.554009	0.665686	0.732309	0.822654	0.851401	0.921987	0.94062	0.955945	0.942676	0.924437	0.922364	0.914931	0.861894	0.890345	0.87415	0.869494	0.892473	0.898232	0.95306	0.972938	0.964638	1	0.995971	0.974431	0.968579	0.961678	0.944906	0.929092	0.908086
		42	NaN	0.71584	0.91299	1	0.987463	0.863041	0.72558	0.604481	0.499041	0.425163	0.376462	0.339246	0.3141	0.296939	0.273569	0.262149	0.250192	0.253087	0.261174	0.274872	0.286782	0.299812	0.312457	0.340645	0.370687	0.410329	0.446073	0.476359	0.501481	0.525104	0.549037	0.570462	0.59319	0.617111	0.662854	0.716485	0.758324	0.790255	0.790318	0.758978	0.709361	0.633761	0.549211	0.446061	0.322122	0.204921	0.109436
		43	NaN	0.451129	0.589985	0.671971	0.677127	0.613755	0.53389	0.449723	0.389226	0.343947	0.315698	0.319623	0.310957	0.315628	0.366522	0.409965	0.482133	0.558169	0.619796	0.670089	0.704578	0.742012	0.809349	0.877384	0.926768	0.915681	0.881343	0.842679	0.797327	0.791638	0.812889	0.878333	0.974794	0.994836	1	0.964822	0.83951	0.709739	0.603707	0.541008	0.568569	0.585819	0.628383	0.692276	0.694039	0.69708	0.713101
		44	NaN	0.522167	0.64699	0.697008	0.695051	0.652803	0.614134	0.609376	0.606749	0.589883	0.587661	0.562319	0.547255	0.561998	0.594424	0.630701	0.695686	0.740748	0.788621	0.829068	0.86594	0.873356	0.893585	0.909302	0.925496	0.943747	0.95895	0.975465	0.996518	1	0.990096	0.984765	0.961548	0.932451	0.925577	0.92326	0.932955	0.944964	0.937566	0.917846	0.891933	0.868017	0.87387	0.86771	0.870513	0.866207	0.859063
		45	NaN	0.620473	0.751273	0.803272	0.787738	0.692275	0.637486	0.580273	0.525787	0.485293	0.441977	0.409915	0.376231	0.337393	0.330039	0.309896	0.299995	0.297451	0.305704	0.324189	0.351907	0.370394	0.412085	0.444225	0.470486	0.507508	0.560347	0.618671	0.690416	0.763471	0.828209	0.895874	0.936464	0.972988	0.98272	0.985731	0.976258	0.967688	0.954067	0.96792	0.951991	0.969411	0.971949	0.990235	1	0.999707	0.962473
		46	NaN	0.488195	0.647951	0.741516	0.771981	0.737572	0.669324	0.591574	0.493054	0.39245	0.323534	0.283323	0.290507	0.357567	0.455794	0.570026	0.684603	0.77433	0.857345	0.904057	0.939217	0.955694	0.97792	0.978113	0.996806	0.993901	1	0.988693	0.952994	0.935392	0.915046	0.893843	0.865313	0.809198	0.69654	0.550592	0.366643	0.214979	0.0968075	0.0330976	0	0	0	0	0	0	0
		47	NaN	0.682806	0.865637	0.949386	0.952592	0.859649	0.766441	0.698067	0.635354	0.599309	0.576353	0.555123	0.540667	0.547049	0.538699	0.555644	0.576168	0.594199	0.608174	0.632174	0.651574	0.676742	0.686607	0.688002	0.69271	0.687658	0.687512	0.697985	0.742586	0.810621	0.886369	0.946015	0.977498	1	0.993891	0.948188	0.904892	0.843561	0.795881	0.769966	0.753371	0.776096	0.792044	0.791289	0.774951	0.757639	0.71356
		48	NaN	0.603552	0.78478	0.887356	0.903938	0.838616	0.762407	0.686712	0.625391	0.557002	0.503136	0.446555	0.402439	0.381528	0.395731	0.433176	0.495845	0.541842	0.604173	0.654083	0.703181	0.744771	0.770955	0.7874	0.791079	0.760069	0.754718	0.762572	0.773453	0.789326	0.812148	0.847743	0.898694	0.930239	0.972169	1	0.992252	0.965974	0.926397	0.878545	0.823942	0.718774	0.604767	0.482951	0.377166	0.299479	0.242705
		49	NaN	0.482555	0.603542	0.686515	0.728305	0.715833	0.716248	0.692005	0.651328	0.587139	0.509779	0.443129	0.386131	0.346206	0.333225	0.338953	0.358446	0.39976	0.425685	0.476169	0.520572	0.577885	0.635191	0.716106	0.760033	0.800516	0.794457	0.782745	0.75961	0.749619	0.755701	0.787753	0.821356	0.843118	0.841893	0.846145	0.852399	0.871586	0.912157	0.955447	0.981626	1	0.981572	0.958039	0.952171	0.949728	0.952578
		50	NaN	0.635769	0.859408	0.980779	1	0.90887	0.822671	0.7259	0.702646	0.704666	0.727691	0.745905	0.722196	0.679045	0.655851	0.650536	0.660114	0.711932	0.754219	0.747082	0.74583	0.784424	0.802634	0.846213	0.833278	0.772295	0.735903	0.724703	0.707521	0.744463	0.782718	0.770036	0.778955	0.821311	0.830686	0.870557	0.832848	0.781111	0.73839	0.762267	0.7385	0.779837	0.752142	0.774769	0.755552	0.787375	0.771686
		51	NaN	0.46249	0.62448	0.750863	0.782347	0.718061	0.600088	0.479012	0.381349	0.343491	0.339366	0.381877	0.431658	0.516151	0.606	0.698706	0.805586	0.895427	0.963931	0.99561	1	0.964992	0.909903	0.847343	0.801256	0.782347	0.767743	0.756266	0.756447	0.737488	0.728994	0.709377	0.687299	0.685262	0.657999	0.638939	0.634769	0.611407	0.593934	0.597353	0.602528	0.619367	0.627507	0.595966	0.5688	0.543039	0.504903
		52	NaN	0.681452	0.843136	0.895698	0.849238	0.722526	0.605533	0.500014	0.42706	0.354988	0.306536	0.276525	0.264064	0.283951	0.329017	0.378224	0.442927	0.501058	0.559935	0.621534	0.663222	0.702048	0.74977	0.7795	0.823297	0.856225	0.890179	0.924662	0.936364	0.939719	0.959943	0.980035	0.994286	0.999845	1	0.979578	0.937003	0.854981	0.732782	0.582516	0.403053	0.238472	0.117487	0.0424827	0.0114141	0	0.0120018
		53	NaN	0.664922	0.832651	0.897096	0.863828	0.729239	0.582327	0.44856	0.331615	0.232211	0.159294	0.107834	0.0777813	0.0642415	0.0594206	0.0647751	0.0764583	0.0864643	0.0956985	0.108902	0.118573	0.128552	0.138806	0.148165	0.151206	0.152805	0.146839	0.148046	0.151242	0.15265	0.157717	0.164839	0.170466	0.182175	0.201394	0.227248	0.264266	0.294019	0.328156	0.359372	0.392921	0.430653	0.472123	0.507438	0.550254	0.603726	0.65567
		54	NaN	0.310784	0.405032	0.447151	0.466562	0.436915	0.399924	0.348984	0.372271	0.359542	0.432829	0.471832	0.527303	0.552085	0.520056	0.457245	0.416198	0.345347	0.349281	0.382434	0.428726	0.51662	0.579327	0.626314	0.704557	0.709692	0.718798	0.709057	0.655897	0.606437	0.572598	0.509758	0.542123	0.534687	0.629337	0.668414	0.76162	0.792607	0.785681	0.757359	0.784096	0.760602	0.854896	0.849647	0.912983	0.961625	0.984504
		55	NaN	0.595786	0.772101	0.893643	0.9473	0.937116	0.933664	0.917512	0.905158	0.886169	0.856089	0.831258	0.794769	0.770872	0.74586	0.710814	0.681279	0.651006	0.621076	0.609428	0.59975	0.608825	0.631707	0.660209	0.69663	0.728331	0.762429	0.7969	0.823316	0.84475	0.865375	0.880176	0.903635	0.923755	0.955014	0.989546	0.998642	1	0.975922	0.93589	0.895998	0.862669	0.838169	0.826167	0.808012	0.796016	0.767206
		56	NaN	0.462931	0.53346	0.516087	0.443075	0.365459	0.330729	0.382682	0.420009	0.420878	0.386549	0.36186	0.322077	0.326496	0.360066	0.389614	0.426382	0.441007	0.460098	0.481462	0.498616	0.517358	0.50846	0.51294	0.541481	0.548109	0.574127	0.583091	0.59123	0.585929	0.572972	0.540633	0.53459	0.509047	0.586861	0.663728	0.726027	0.69217	0.626648	0.549846	0.607596	0.630182	0.810133	0.923357	1	0.987825	0.982144
		57	NaN	0.761927	0.948498	1	0.941041	0.76235	0.592978	0.437928	0.325672	0.234343	0.17906	0.133731	0.104006	0.0917786	0.0967274	0.104105	0.120358	0.127582	0.126276	0.130644	0.121765	0.118415	0.119922	0.127635	0.139773	0.160473	0.182854	0.217106	0.25192	0.285609	0.311392	0.332687	0.341864	0.347913	0.355707	0.373357	0.39528	0.423984	0.446905	0.467826	0.491915	0.514467	0.537255	0.570111	0.600617	0.628137	0.649198
		58	NaN	0.589537	0.768531	0.902101	0.971524	0.943288	0.902477	0.843964	0.813406	0.804425	0.801407	0.817926	0.836406	0.821207	0.814858	0.822957	0.851978	0.897827	0.920542	0.934874	0.937941	0.908949	0.895485	0.869785	0.851312	0.851558	0.855968	0.865024	0.902515	0.913341	0.932351	0.934161	0.945814	0.960621	1	0.987488	0.986838	0.965989	0.937114	0.92939	0.933535	0.92239	0.93626	0.934717	0.936914	0.942011	0.936844
		59	NaN	0.503298	0.668083	0.77587	0.83926	0.837935	0.83956	0.825265	0.80524	0.784047	0.777	0.767255	0.790734	0.811812	0.845052	0.867823	0.885733	0.890484	0.889827	0.889059	0.896006	0.90297	0.932031	0.945589	0.954064	0.954821	0.945984	0.945125	0.961661	0.971693	0.991895	1	0.99932	0.989443	0.97851	0.96682	0.943631	0.925544	0.90548	0.899004	0.893646	0.886857	0.870067	0.871443	0.848813	0.833157	0.804248
		60	NaN	0.509692	0.647038	0.724242	0.754582	0.710936	0.67607	0.654255	0.625603	0.617471	0.621956	0.634959	0.667111	0.694568	0.721513	0.758155	0.764808	0.769779	0.750632	0.748526	0.760406	0.787007	0.820015	0.870752	0.886437	0.904699	0.89875	0.885116	0.887419	0.9041	0.920856	0.954052	0.968434	0.981862	1	0.99648	0.988194	0.988981	0.977549	0.964826	0.936931	0.921142	0.889702	0.821963	0.751455	0.643273	0.533813
		61	NaN	0.654609	0.829052	0.921906	0.97206	0.910835	0.866951	0.811056	0.728961	0.62691	0.537333	0.430452	0.405711	0.385564	0.423649	0.485252	0.551292	0.621712	0.699747	0.753357	0.791951	0.810344	0.817978	0.814202	0.804943	0.822572	0.85627	0.887385	0.918185	0.941271	0.962769	0.976392	1	0.996416	0.980662	0.94936	0.912868	0.873747	0.855891	0.846899	0.871411	0.880506	0.876732	0.835997	0.777505	0.663463	0.5309
		62	NaN	0.614575	0.803121	0.933778	1	0.99468	0.978973	0.954916	0.919772	0.879682	0.836345	0.792792	0.75321	0.721509	0.697612	0.68292	0.671413	0.67543	0.69188	0.708282	0.750895	0.800985	0.860026	0.921943	0.964582	0.976684	0.978172	0.936754	0.888848	0.830164	0.754917	0.67051	0.576	0.453807	0.337904	0.225575	0.131014	0.0711708	0.0277098	0.0121463	0.00515755	0.00111641	0	0	0	0.13319	0.248832
		63	NaN	0.651796	0.796795	0.851767	0.821607	0.706011	0.616216	0.51946	0.454288	0.391753	0.338285	0.29826	0.262624	0.236389	0.220846	0.209083	0.21718	0.237491	0.270599	0.312574	0.351742	0.406383	0.446001	0.49114	0.520104	0.541882	0.563598	0.575809	0.581154	0.603029	0.619096	0.631298	0.636281	0.642089	0.645754	0.65327	0.665869	0.702074	0.740865	0.814497	0.871664	0.934902	0.980795	1	0.999819	0.987689	0.971123
		64	NaN	0.685362	0.877425	0.984123	1	0.937716	0.882361	0.81241	0.760803	0.726935	0.69485	0.703486	0.719771	0.741948	0.760455	0.756908	0.731105	0.744132	0.732303	0.748933	0.758977	0.758846	0.747787	0.733787	0.713204	0.704212	0.677382	0.643589	0.59957	0.552969	0.52409	0.483158	0.451682	0.415134	0.384795	0.344765	0.316478	0.294708	0.277845	0.264902	0.251878	0.237328	0.233682	0.225016	0.220191	0.215389	0.218796
		65	NaN	0.347334	0.496552	0.62749	0.707748	0.751911	0.715339	0.758773	0.784125	0.848052	0.909114	0.914192	0.888163	0.862922	0.794239	0.797963	0.823229	0.834857	0.842935	0.859615	0.889866	0.923766	0.983557	1	0.999756	0.962256	0.87343	0.831386	0.806694	0.754468	0.706322	0.639255	0.577561	0.517164	0.503062	0.498126	0.539815	0.560881	0.556796	0.568887	0.608061	0.63313	0.677551	0.733415	0.798748	0.872054	0.914717
		66	NaN	0.797555	0.958779	1	0.899129	0.680713	0.512591	0.358257	0.266813	0.236127	0.211468	0.219177	0.226937	0.243124	0.27584	0.319822	0.360528	0.422903	0.496258	0.589005	0.678082	0.767732	0.830058	0.89076	0.905598	0.909999	0.919099	0.940014	0.961076	0.982375	0.982155	0.984937	0.981417	0.964145	0.965257	0.948504	0.920032	0.881081	0.845827	0.812907	0.810173	0.79817	0.780121	0.7424	0.700428	0.660436	0.666907
		67	NaN	0.387317	0.515952	0.657528	0.793006	0.869523	0.918113	0.889351	0.782725	0.711635	0.629703	0.682241	0.785086	0.853211	0.93563	0.886357	0.845251	0.803032	0.746031	0.753426	0.727885	0.688965	0.657621	0.59797	0.631418	0.684875	0.74783	0.830096	0.843393	0.8178	0.772691	0.790165	0.804044	0.882143	0.952263	0.961848	1	0.961288	0.900022	0.897772	0.884991	0.906533	0.955453	0.967918	0.996398	0.998445	0.963379
		68	NaN	0.557116	0.708613	0.794399	0.79505	0.715126	0.630126	0.545159	0.466555	0.404567	0.34103	0.29962	0.271259	0.260611	0.273019	0.299391	0.33437	0.374242	0.405658	0.436406	0.468	0.493245	0.529248	0.570978	0.611984	0.658553	0.707942	0.759394	0.813127	0.853469	0.883698	0.906152	0.912826	0.910737	0.9202	0.925561	0.946266	0.965886	0.985564	0.997287	1	0.989374	0.985862	0.980957	0.983584	0.983308	0.979329
		69	NaN	0.619664	0.812668	0.939249	1	0.949349	0.870103	0.799359	0.726458	0.661174	0.638686	0.610559	0.602347	0.610714	0.611731	0.634781	0.683533	0.70176	0.724844	0.744278	0.748203	0.82018	0.860865	0.879724	0.898611	0.889107	0.861203	0.813334	0.777439	0.761112	0.760303	0.753045	0.795045	0.84113	0.927603	0.940139	0.95922	0.936842	0.87601	0.79418	0.786329	0.785885	0.805319	0.81094	0.783323	0.793123	0.773664
		70	NaN	0.449774	0.572958	0.63762	0.639061	0.576368	0.515958	0.458513	0.414011	0.381275	0.362374	0.349407	0.337186	0.333823	0.340032	0.351904	0.374206	0.405575	0.438163	0.477386	0.504731	0.528217	0.547379	0.569748	0.596152	0.63764	0.665031	0.696226	0.707995	0.722655	0.744505	0.77718	0.821862	0.86959	0.911181	0.948116	0.968237	0.984105	1	0.999489	0.993608	0.970764	0.931913	0.866395	0.752885	0.615038	0.460149
		71	NaN	0.555662	0.700405	0.752609	0.745807	0.661523	0.582225	0.50105	0.438663	0.370211	0.33433	0.305517	0.299941	0.308785	0.327028	0.362273	0.396402	0.441627	0.488111	0.545455	0.600338	0.652602	0.690521	0.730256	0.746042	0.760674	0.767399	0.759377	0.753925	0.73663	0.733921	0.73907	0.766725	0.800202	0.835547	0.874209	0.924215	0.966415	1	0.996572	0.963542	0.920819	0.858068	0.817573	0.785923	0.770632	0.769265
		72	NaN	0.478251	0.60016	0.657892	0.662719	0.610013	0.575299	0.557825	0.542211	0.536749	0.526353	0.527981	0.522429	0.535452	0.552544	0.585676	0.61474	0.638046	0.664079	0.704093	0.768095	0.817482	0.882388	0.928748	0.957188	0.960407	0.977422	0.983597	1	0.99207	0.974584	0.935413	0.892895	0.873658	0.877583	0.890054	0.888044	0.859965	0.854518	0.820465	0.775947	0.746212	0.729284	0.691239	0.637057	0.548923	0.451712
		73	NaN	0.570328	0.73495	0.871111	0.907192	0.890793	0.874152	0.834067	0.813438	0.770413	0.690337	0.670951	0.632007	0.614153	0.658019	0.658047	0.695871	0.723985	0.752977	0.793065	0.835437	0.870329	0.909492	0.89874	0.883415	0.868762	0.869457	0.861269	0.876243	0.86712	0.86354	0.85292	0.825793	0.848197	0.883542	0.885479	0.933463	0.936691	0.929294	0.970851	0.98574	0.985626	1	0.965134	0.931918	0.905131	0.873611
		74	NaN	0.300036	0.40253	0.465046	0.467939	0.45672	0.398205	0.373212	0.372206	0.34449	0.331209	0.312946	0.299917	0.338669	0.393246	0.471375	0.57867	0.633744	0.667443	0.673273	0.702046	0.767081	0.876234	0.940302	0.995934	1	0.975496	0.953901	0.954741	0.972605	0.973238	0.962486	0.939569	0.947466	0.968992	0.95581	0.949396	0.918012	0.908394	0.874279	0.87032	0.885822	0.887144	0.813744	0.705457	0.562178	0.455967
		75	NaN	0.556263	0.711448	0.820208	0.830202	0.775189	0.723007	0.673561	0.634481	0.614203	0.5823	0.581467	0.573122	0.588254	0.643909	0.693525	0.768386	0.818934	0.841052	0.854089	0.841823	0.817656	0.843538	0.843325	0.893271	0.925446	0.937358	0.955198	0.964535	0.958184	0.982747	0.98364	1	0.98968	0.967981	0.963164	0.95142	0.900473	0.835773	0.707598	0.540857	0.366306	0.209495	0.105039	0.0457208	0.00838529	0
		76	NaN	0.659071	0.85171	0.971106	1	0.941021	0.868303	0.798896	0.737227	0.697593	0.689664	0.702161	0.722319	0.745842	0.768753	0.784611	0.808839	0.832758	0.854873	0.867619	0.871147	0.861367	0.84312	0.824891	0.822407	0.829268	0.829817	0.82183	0.798549	0.767539	0.720304	0.68043	0.653108	0.629286	0.606526	0.589053	0.580637	0.591163	0.605529	0.623506	0.632768	0.628811	0.613509	0.581657	0.538919	0.480066	0.397517
		77	NaN	0.552685	0.698688	0.78064	0.806137	0.777772	0.744064	0.706367	0.668254	0.603571	0.536764	0.470289	0.436577	0.420922	0.428396	0.43861	0.470045	0.487339	0.527621	0.545408	0.569497	0.58024	0.589488	0.598066	0.612962	0.629811	0.68121	0.717694	0.780958	0.85134	0.89909	0.953872	0.980871	0.986162	1	0.958673	0.908208	0.872494	0.822547	0.832951	0.863351	0.908811	0.941403	0.929667	0.899114	0.878799	0.861712
		78	NaN	0.654732	0.853709	0.963375	1	0.952885	0.892837	0.821743	0.764183	0.690235	0.644509	0.599573	0.567029	0.556626	0.547955	0.53938	0.555026	0.569374	0.591135	0.606617	0.625138	0.656325	0.680323	0.719339	0.763911	0.800895	0.844402	0.866001	0.881189	0.888754	0.870456	0.85064	0.819272	0.758994	0.670931	0.546657	0.403118	0.256166	0.138329	0.061608	0.0198033	0.00591669	0	0	0	0	0
		79	NaN	0.518666	0.680985	0.790443	0.836928	0.822494	0.79181	0.77084	0.738531	0.710029	0.695085	0.697363	0.70703	0.748511	0.800849	0.870639	0.921212	0.938851	0.928569	0.924098	0.909143	0.913442	0.932243	0.960363	0.969048	0.978817	0.975791	0.981226	0.988512	0.981892	0.99034	1	0.990099	0.966245	0.939188	0.886654	0.826322	0.759612	0.69026	0.6095	0.518918	0.410652	0.306536	0.214642	0.126525	0.0668281	0.0285722
		80	NaN	0.415304	0.533799	0.575789	0.561895	0.481908	0.407021	0.340919	0.291804	0.24622	0.239133	0.264109	0.297616	0.336373	0.394335	0.447784	0.487615	0.511359	0.511191	0.509814	0.523878	0.529114	0.537746	0.565841	0.579045	0.596138	0.623765	0.6428	0.672017	0.714731	0.731298	0.754498	0.784577	0.782074	0.790032	0.792313	0.802333	0.797729	0.819528	0.816279	0.83102	0.84155	0.870602	0.89019	0.9316	0.936114	0.945156
		81	NaN	0.530524	0.667707	0.739239	0.742958	0.673468	0.60859	0.531032	0.465728	0.417869	0.364942	0.324198	0.304705	0.294806	0.316102	0.349859	0.4141	0.488125	0.569575	0.657118	0.723164	0.77121	0.815579	0.848783	0.864652	0.852103	0.835914	0.833134	0.832791	0.854971	0.876479	0.913545	0.931823	0.931837	0.940401	0.960424	0.976507	0.991621	0.987769	0.993384	0.966638	0.962133	0.963089	0.964886	0.97276	0.977205	0.970603
		82	NaN	0.404179	0.52047	0.565364	0.567337	0.532709	0.488065	0.472766	0.408112	0.324129	0.26197	0.212148	0.180011	0.155077	0.168506	0.179122	0.178549	0.194666	0.223096	0.270728	0.310783	0.358305	0.40107	0.437393	0.445405	0.436042	0.441131	0.459382	0.470276	0.501234	0.54475	0.57161	0.620206	0.63298	0.69138	0.707131	0.726924	0.724451	0.726352	0.7046	0.690372	0.687648	0.718206	0.723529	0.745945	0.772254	0.780142
		83	NaN	0.507305	0.644085	0.720097	0.727168	0.65393	0.58284	0.513922	0.456949	0.424654	0.414893	0.439416	0.469519	0.498086	0.530579	0.563207	0.603222	0.658142	0.717258	0.801218	0.862073	0.89977	0.920962	0.924682	0.93416	0.944611	0.964635	0.984642	1	0.992202	0.965418	0.876613	0.758551	0.586999	0.415148	0.249122	0.130942	0.0511001	0.0211497	0.00213009	0.00114015	0	0	0	0	0	0
		84	NaN	0.438977	0.555338	0.654882	0.674951	0.638513	0.62645	0.570082	0.525705	0.477758	0.439299	0.446456	0.489771	0.542426	0.670579	0.730487	0.776081	0.772966	0.779383	0.765577	0.80947	0.817435	0.884503	0.898673	0.934108	0.918497	0.933304	0.869491	0.869188	0.836363	0.840273	0.855502	0.925771	0.953158	1	0.995921	0.990693	0.987976	0.937988	0.932948	0.932302	0.90929	0.926614	0.960211	0.967537	0.99037	0.957573
		85	NaN	0.582643	0.762557	0.871853	0.9135	0.887527	0.866215	0.83712	0.831085	0.818762	0.789618	0.759521	0.738922	0.735861	0.763016	0.756911	0.787941	0.811112	0.834971	0.868876	0.884423	0.887266	0.879598	0.853196	0.829189	0.835247	0.850848	0.859271	0.858394	0.863783	0.835435	0.826144	0.811154	0.810414	0.836975	0.852291	0.863874	0.893434	0.881793	0.891181	0.896417	0.91998	0.943942	0.970414	0.981307	1	0.972742
		86	NaN	0.499391	0.627457	0.702994	0.716971	0.703791	0.686453	0.683925	0.687434	0.666886	0.629869	0.613895	0.551195	0.544752	0.56771	0.587197	0.649699	0.716603	0.77617	0.849828	0.886223	0.907939	0.924658	0.918016	0.91205	0.924995	0.93864	0.941834	0.955841	0.956024	0.971295	0.98966	0.998104	1	0.992791	0.955996	0.9358	0.905571	0.857578	0.840711	0.826141	0.802289	0.749863	0.638582	0.478922	0.32325	0.157957
		87	NaN	0.605953	0.768855	0.831343	0.790805	0.677621	0.563316	0.477711	0.424254	0.384371	0.364448	0.352421	0.335194	0.329806	0.337864	0.340863	0.352083	0.38245	0.434522	0.493174	0.571442	0.628118	0.698946	0.748169	0.79656	0.828307	0.879108	0.893515	0.874597	0.862108	0.851909	0.824485	0.831434	0.824219	0.844517	0.854502	0.832515	0.836008	0.842468	0.8405	0.840911	0.839235	0.867156	0.90342	0.943346	0.977891	1
		88	NaN	0.602849	0.803405	0.932077	1	0.991123	0.977073	0.966366	0.964844	0.955956	0.946908	0.944853	0.940833	0.927357	0.923829	0.913065	0.897614	0.883587	0.864631	0.876301	0.871961	0.873095	0.886183	0.888612	0.888293	0.876592	0.859088	0.853323	0.843773	0.832375	0.837154	0.833369	0.83083	0.815493	0.797021	0.775314	0.764816	0.762391	0.775943	0.786691	0.799714	0.787168	0.740083	0.678054	0.602787	0.526362	0.465072
		89	NaN	0.731973	0.918871	1	0.993273	0.897752	0.830067	0.77824	0.745587	0.706738	0.66971	0.622369	0.583255	0.545396	0.529232	0.531491	0.540364	0.567445	0.606311	0.649233	0.695746	0.7376	0.769876	0.796904	0.811836	0.828191	0.843367	0.860522	0.877026	0.891272	0.905131	0.916591	0.92814	0.942507	0.951591	0.948088	0.940811	0.916135	0.896519	0.881515	0.884007	0.890784	0.904402	0.910162	0.900891	0.877353	0.847043
		90	NaN	0.598605	0.752838	0.8199	0.811797	0.726074	0.65689	0.589026	0.553778	0.516788	0.492378	0.473889	0.464889	0.460604	0.470938	0.491681	0.529092	0.586594	0.645119	0.706078	0.76172	0.810758	0.847669	0.878236	0.898815	0.918941	0.918148	0.915253	0.912566	0.904727	0.90508	0.921187	0.936867	0.961688	0.971042	0.969647	0.981517	0.978208	0.987513	1	0.993598	0.990554	0.982253	0.972745	0.975411	0.956383	0.930822
		91	NaN	0.237575	0.352412	0.436827	0.50538	0.499162	0.457348	0.474138	0.510899	0.548831	0.576157	0.566612	0.53608	0.523694	0.533061	0.59506	0.704606	0.715368	0.716437	0.705466	0.6911	0.705415	0.771869	0.781205	0.821845	0.802943	0.757153	0.705223	0.661745	0.607163	0.631682	0.639233	0.677472	0.751276	0.83103	0.911337	0.953268	1	0.972484	0.976554	0.959648	0.933165	0.931063	0.891469	0.804812	0.774662	0.689688
		92	NaN	0.518398	0.673563	0.761978	0.781626	0.735608	0.67522	0.613119	0.554135	0.491466	0.446441	0.410332	0.37694	0.360064	0.352899	0.358782	0.374144	0.396832	0.434448	0.472114	0.50723	0.542581	0.581707	0.616813	0.659305	0.700376	0.756062	0.803481	0.845539	0.872812	0.877889	0.865901	0.861237	0.86029	0.890622	0.913539	0.950829	0.980542	0.996477	0.996313	1	0.997934	0.992784	0.985307	0.963606	0.94532	0.924223
		93	NaN	0.638762	0.836027	0.969724	1	0.951168	0.874525	0.788073	0.707428	0.625112	0.569421	0.548646	0.514107	0.507463	0.515416	0.538243	0.582983	0.653674	0.727914	0.803075	0.866693	0.92134	0.964546	0.98779	0.990951	0.995715	0.975078	0.962589	0.953666	0.958754	0.957581	0.944373	0.921805	0.895745	0.855446	0.82156	0.772179	0.718353	0.683575	0.648949	0.655952	0.659482	0.645681	0.648309	0.651297	0.654616	0.683873
		94	NaN	0.683806	0.868569	0.974458	1	0.942197	0.890333	0.84885	0.815915	0.7875	0.757925	0.743681	0.718888	0.710889	0.699516	0.701844	0.729019	0.754469	0.786489	0.817618	0.836088	0.871877	0.905882	0.947919	0.98908	0.98902	0.978428	0.936328	0.893382	0.859758	0.831826	0.815756	0.811986	0.805146	0.803079	0.794554	0.772683	0.759194	0.742781	0.732332	0.714281	0.689358	0.651335	0.609459	0.573223	0.558828	0.542902
		95	NaN	0.508662	0.630149	0.688888	0.667964	0.585981	0.509933	0.439944	0.386426	0.344274	0.302229	0.286132	0.271058	0.269026	0.274863	0.288994	0.303678	0.324305	0.351085	0.382054	0.412791	0.441245	0.471553	0.50985	0.538416	0.566043	0.591468	0.615837	0.644386	0.665457	0.689991	0.712155	0.746007	0.796435	0.84774	0.899054	0.93206	0.939398	0.952271	0.951581	0.970911	0.992992	0.998803	0.988583	0.955524	0.924356	0.890743
		96	NaN	0.733902	0.909397	0.987863	0.973545	0.875241	0.806104	0.768753	0.718583	0.683719	0.630198	0.587324	0.554168	0.542679	0.55237	0.584568	0.61186	0.656702	0.708048	0.764251	0.812433	0.850587	0.868298	0.881348	0.863614	0.860854	0.849926	0.844867	0.844921	0.830463	0.809145	0.792127	0.764721	0.782248	0.796399	0.820276	0.843507	0.860465	0.876546	0.886242	0.895809	0.920204	0.941609	0.956011	0.972296	0.988134	1
		97	NaN	0.669089	0.863891	0.972666	1	0.933881	0.859433	0.775805	0.691745	0.609092	0.534929	0.476168	0.441898	0.431447	0.442235	0.475751	0.51868	0.575595	0.632209	0.691481	0.748552	0.804817	0.844764	0.866586	0.869871	0.86273	0.851132	0.845529	0.847657	0.86389	0.866305	0.864019	0.851417	0.838574	0.828704	0.81786	0.808774	0.803543	0.779888	0.751466	0.708275	0.649791	0.583081	0.497638	0.414576	0.326455	0.248523
		98	NaN	0.67601	0.860646	0.968341	1	0.946559	0.891414	0.832234	0.76566	0.69369	0.642885	0.618255	0.605137	0.610993	0.62445	0.640547	0.664823	0.678099	0.698543	0.731054	0.74958	0.781419	0.805146	0.80388	0.794216	0.768117	0.747493	0.74745	0.756868	0.806552	0.828321	0.850396	0.856492	0.842408	0.83023	0.818427	0.801864	0.824031	0.818473	0.814773	0.816805	0.793003	0.764079	0.729107	0.67789	0.619199	0.552373
		99	NaN	0.400912	0.518235	0.560112	0.526096	0.463226	0.378894	0.314097	0.262876	0.183353	0.163599	0.175988	0.175235	0.213022	0.246091	0.261588	0.31349	0.351212	0.400315	0.466524	0.500854	0.518551	0.560431	0.56685	0.608969	0.628783	0.6525	0.691694	0.696493	0.687657	0.686323	0.658942	0.688678	0.707268	0.785351	0.858058	0.845223	0.818287	0.761204	0.726447	0.742886	0.814776	0.906587	0.988716	1	0.939748	0.872106
		100	NaN	0.705262	0.884061	0.974567	0.97592	0.911857	0.85834	0.834755	0.821447	0.811236	0.802306	0.795385	0.790847	0.806559	0.814936	0.82926	0.836921	0.845008	0.862602	0.882581	0.919947	0.958153	0.986932	1	0.997328	0.994636	0.983515	0.976056	0.974051	0.966808	0.962999	0.95983	0.955128	0.956263	0.934689	0.932195	0.916941	0.907415	0.895145	0.883566	0.867503	0.868999	0.859102	0.852871	0.843704	0.817713	0.779996
		101	NaN	0.669683	0.868535	0.960395	0.966897	0.858152	0.726312	0.593154	0.477036	0.37316	0.319527	0.269153	0.260581	0.26341	0.288	0.33587	0.386717	0.444032	0.519853	0.607293	0.718104	0.824586	0.915963	0.99197	1	0.978279	0.925987	0.886433	0.870477	0.87213	0.895747	0.925467	0.914319	0.871725	0.810358	0.751587	0.722867	0.703025	0.713212	0.720315	0.731255	0.720132	0.708352	0.680201	0.637624	0.582579	0.53553
		102	NaN	0.622283	0.788461	0.892781	0.9192	0.864725	0.829009	0.821188	0.825432	0.842334	0.878651	0.930431	0.971214	0.992116	1	0.999415	0.989957	0.955825	0.951754	0.950837	0.956287	0.974818	0.989604	0.971927	0.935021	0.867029	0.804194	0.737932	0.697464	0.676503	0.652503	0.618414	0.574129	0.524266	0.488891	0.460223	0.444771	0.456479	0.461058	0.460628	0.457147	0.445652	0.447257	0.459528	0.468431	0.485386	0.495995
		103	NaN	0.35705	0.449109	0.476682	0.434792	0.342684	0.230544	0.151611	0.089484	0.0439566	0.0281115	0.02563	0.0291819	0.0514726	0.0915312	0.144717	0.208125	0.28106	0.365899	0.452241	0.539228	0.63261	0.710152	0.772653	0.819505	0.856528	0.898533	0.935723	0.968318	0.982728	0.975178	0.966887	0.953943	0.950142	0.948179	0.947219	0.948465	0.936317	0.922207	0.922759	0.918936	0.9405	0.946476	0.971231	0.98841	0.99904	1
		104	NaN	0.498993	0.673455	0.836189	0.934195	0.944306	0.904413	0.821525	0.717565	0.644486	0.561086	0.492054	0.443392	0.397038	0.382391	0.393679	0.462462	0.503127	0.545452	0.504923	0.494213	0.510469	0.55842	0.636326	0.712727	0.77148	0.848874	0.912345	0.967213	1	0.963621	0.849998	0.657281	0.463324	0.307657	0.218333	0.173734	0.18341	0.231199	0.252175	0.275276	0.291638	0.320102	0.336481	0.338616	0.334445	0.323915
		105	NaN	0.427193	0.510375	0.515962	0.443827	0.312398	0.189247	0.103661	0.044638	0.020889	0.00665611	0.00294003	0	0.00347005	0.00924344	0.0164251	0.0268286	0.0380283	0.0497939	0.0641946	0.0768395	0.0952716	0.118804	0.143359	0.164059	0.184677	0.201397	0.221363	0.239647	0.264866	0.293857	0.325409	0.354675	0.392108	0.429489	0.473529	0.53099	0.596775	0.668876	0.748851	0.813537	0.866041	0.910967	0.924271	0.94491	0.964149	0.973809
		106	NaN	0.424323	0.550274	0.62284	0.628654	0.578715	0.516335	0.466037	0.418045	0.387611	0.378323	0.370938	0.364161	0.380939	0.389774	0.418158	0.443833	0.454563	0.476799	0.471115	0.464498	0.462113	0.454963	0.44679	0.446025	0.434238	0.440442	0.457112	0.488031	0.539183	0.613955	0.654602	0.706165	0.702547	0.679448	0.656202	0.616651	0.598529	0.638403	0.685263	0.777821	0.866592	0.945825	1	0.988635	0.899465	0.748469
		107	NaN	0.61634	0.799261	0.918571	0.96759	0.925019	0.87635	0.823923	0.784074	0.76023	0.736587	0.734698	0.726274	0.72067	0.719544	0.724812	0.731177	0.761824	0.791445	0.854765	0.900357	0.945679	0.968499	0.974994	0.968525	0.967244	0.971511	0.988474	0.995589	0.995147	0.991943	0.964221	0.9379	0.926798	0.927306	0.955086	0.979728	0.993916	1	0.987136	0.960106	0.950377	0.922295	0.905542	0.887419	0.889503	0.909666
		108	NaN	0.547244	0.709853	0.809729	0.808982	0.715626	0.597908	0.475871	0.377641	0.309296	0.269807	0.255988	0.279662	0.291743	0.324537	0.347409	0.375292	0.397099	0.444686	0.48047	0.555678	0.621911	0.693763	0.768996	0.846349	0.92242	0.974332	1	0.980342	0.965201	0.929657	0.913615	0.920061	0.962744	0.978674	0.992635	0.978307	0.972474	0.95947	0.964342	0.971833	0.97115	0.952766	0.935856	0.894726	0.898946	0.901885
		109	NaN	0.506171	0.631441	0.683156	0.661338	0.576569	0.493988	0.453814	0.430984	0.448413	0.486003	0.525135	0.574268	0.63127	0.668342	0.724617	0.759947	0.793645	0.811986	0.811574	0.831946	0.877882	0.909908	0.961547	0.987678	1	0.999215	0.971163	0.959672	0.946138	0.922569	0.899435	0.870699	0.849412	0.828127	0.81284	0.79695	0.771561	0.759987	0.744954	0.735427	0.75184	0.767028	0.773536	0.756146	0.704539	0.660833
		110	NaN	0.673487	0.862041	0.974505	1	0.949837	0.872839	0.798557	0.716413	0.642787	0.594169	0.580465	0.578843	0.601571	0.632709	0.685283	0.725548	0.779077	0.813701	0.847407	0.875829	0.891313	0.889831	0.878588	0.832133	0.797043	0.768197	0.751509	0.736594	0.718011	0.69217	0.667771	0.64973	0.629833	0.627275	0.619205	0.603593	0.585633	0.582495	0.583757	0.588051	0.59065	0.593214	0.591558	0.598061	0.589561	0.568365
		111	NaN	0.738038	0.918432	0.981728	0.94444	0.815631	0.68916	0.573176	0.483938	0.410431	0.361211	0.350632	0.373185	0.420501	0.478196	0.537982	0.599236	0.674673	0.732629	0.782969	0.824348	0.84998	0.87121	0.8916	0.90759	0.910749	0.910532	0.911085	0.92373	0.932249	0.960219	0.966936	0.971986	0.956863	0.941216	0.935273	0.938188	0.941919	0.973601	0.982914	1	0.987413	0.958491	0.916548	0.8617	0.800535	0.740368
		112	NaN	0.69832	0.900279	1	0.99567	0.919133	0.808576	0.713065	0.623803	0.542383	0.467562	0.407884	0.362762	0.369935	0.382546	0.425142	0.490301	0.571997	0.647019	0.716895	0.781656	0.857552	0.911704	0.966171	0.958271	0.911832	0.818044	0.714372	0.638894	0.632761	0.611113	0.630451	0.613911	0.552847	0.467137	0.348799	0.227528	0.138704	0.057041	0.0114703	0.00530721	0	0	0	0	0	0
		113	NaN	0.647751	0.801998	0.873372	0.866847	0.754467	0.622911	0.501736	0.370859	0.256746	0.170378	0.118491	0.097554	0.0702991	0.0501391	0.0535752	0.0676434	0.098247	0.141036	0.186579	0.237232	0.286512	0.333832	0.376501	0.415747	0.445358	0.478993	0.50369	0.537746	0.577987	0.631508	0.679826	0.715328	0.758711	0.778023	0.817305	0.854484	0.889503	0.93733	0.970281	0.981386	1	0.9813	0.975243	0.961544	0.933008	0.926191
		114	NaN	0.664438	0.862963	0.976868	1	0.920377	0.819485	0.712386	0.618921	0.543395	0.49458	0.472569	0.466055	0.461427	0.477208	0.50514	0.541641	0.599363	0.647651	0.677068	0.69745	0.700616	0.702452	0.712221	0.721506	0.734445	0.760326	0.771988	0.7858	0.807803	0.826266	0.833071	0.840657	0.8258	0.813113	0.795753	0.760525	0.736251	0.71175	0.675235	0.641223	0.616063	0.586308	0.572769	0.560208	0.55249	0.553222
		115	NaN	0.715716	0.886805	0.960296	0.951807	0.850519	0.767299	0.69154	0.631608	0.58135	0.532003	0.497465	0.486855	0.48023	0.498675	0.536487	0.582213	0.638996	0.692485	0.738504	0.788681	0.818155	0.829582	0.842677	0.850761	0.862592	0.90127	0.941611	0.986916	1	0.987834	0.94848	0.903697	0.862945	0.844631	0.827499	0.820054	0.814444	0.8015	0.786834	0.771808	0.763966	0.760902	0.753946	0.738665	0.732979	0.748504
		116	NaN	0.62647	0.828073	0.944497	1	0.96009	0.903006	0.82263	0.763222	0.715314	0.696872	0.701831	0.702018	0.707318	0.703299	0.658977	0.62964	0.604038	0.564995	0.554149	0.528774	0.516645	0.517609	0.493701	0.477912	0.468739	0.462695	0.473251	0.500333	0.499917	0.50467	0.493039	0.477183	0.48267	0.505451	0.536885	0.585023	0.605138	0.623133	0.643715	0.658232	0.682534	0.694101	0.704659	0.698634	0.700522	0.693724
		117	NaN	0.683918	0.895339	0.995534	1	0.903047	0.775106	0.669547	0.573802	0.495208	0.447283	0.405833	0.392105	0.389899	0.396484	0.411436	0.440281	0.461833	0.483982	0.499107	0.525532	0.550502	0.587448	0.634556	0.695544	0.750091	0.802621	0.834119	0.864261	0.872275	0.850129	0.812135	0.75703	0.714316	0.703424	0.72601	0.790182	0.855108	0.887834	0.898825	0.872233	0.849075	0.8267	0.817925	0.799205	0.76113	0.707463
		118	NaN	0.465175	0.625425	0.749663	0.763575	0.706084	0.604463	0.488785	0.373712	0.277074	0.256526	0.278326	0.372949	0.488702	0.557474	0.71505	0.824744	0.903266	1	0.976179	0.93674	0.862323	0.725688	0.696645	0.694875	0.725308	0.7654	0.788072	0.824888	0.824779	0.804987	0.764568	0.713094	0.66564	0.631295	0.604048	0.62042	0.6641	0.716857	0.780008	0.845377	0.870193	0.890315	0.894108	0.882396	0.876009	0.87295
		119	NaN	0.362018	0.4597	0.503948	0.47759	0.404386	0.315296	0.254052	0.204423	0.176105	0.161417	0.187569	0.21053	0.269981	0.338574	0.407809	0.486795	0.577411	0.654091	0.758507	0.829097	0.895382	0.939118	0.931069	0.918177	0.899114	0.882455	0.87562	0.873596	0.874217	0.882058	0.879056	0.865989	0.869846	0.87861	0.869366	0.88406	0.905649	0.925694	0.938669	0.932965	0.913552	0.90317	0.881517	0.872199	0.893275	0.903637
		120	NaN	0.573418	0.708081	0.749478	0.71682	0.597008	0.495089	0.41617	0.367381	0.390829	0.44053	0.497881	0.575236	0.662633	0.716807	0.754215	0.78245	0.828554	0.852092	0.884444	0.903615	0.907654	0.883769	0.828324	0.780067	0.767042	0.75606	0.76634	0.785448	0.801824	0.839341	0.853623	0.882572	0.891573	0.855155	0.795358	0.720905	0.697205	0.719317	0.763188	0.861105	0.933752	0.977191	1	0.986403	0.98487	0.969452
		121	NaN	0.80104	0.972115	1	0.898581	0.681267	0.480355	0.314974	0.20013	0.115794	0.0628846	0.0301504	0.0124323	0.0029785	0	0	0.00123328	0.00230406	0.00335239	0.00481505	0.00525107	0.00682112	0.0076415	0.0118823	0.0194072	0.0276335	0.0399878	0.0511059	0.0633203	0.0809216	0.0974948	0.110274	0.12764	0.141799	0.163341	0.181301	0.201292	0.217411	0.232421	0.237327	0.247136	0.257055	0.277085	0.291147	0.313897	0.33724	0.366327
		122	NaN	0.573118	0.709676	0.766855	0.721206	0.603029	0.497882	0.400218	0.317678	0.257069	0.197401	0.160429	0.125191	0.107466	0.119592	0.149116	0.171224	0.203514	0.243086	0.283547	0.350365	0.427208	0.517263	0.618036	0.704455	0.793071	0.868996	0.9309	0.974814	0.998434	0.998344	0.992853	0.977614	0.968437	0.957196	0.949696	0.932742	0.932922	0.918953	0.899461	0.906379	0.905838	0.910477	0.933711	0.936461	0.941954	0.9389
		123	NaN	0.631248	0.807028	0.881237	0.853646	0.729753	0.618084	0.511439	0.448977	0.409479	0.386878	0.378262	0.374193	0.373227	0.381028	0.384206	0.397346	0.440256	0.470519	0.517428	0.574084	0.639137	0.70517	0.792431	0.834686	0.917022	0.94745	0.952583	0.937309	0.897003	0.836609	0.776279	0.704812	0.655493	0.607176	0.586001	0.551687	0.552	0.581674	0.614499	0.666567	0.726058	0.795613	0.866747	0.914357	0.942954	0.946246
		124	NaN	0.625334	0.779654	0.832403	0.782639	0.644193	0.510101	0.387735	0.305311	0.243861	0.198286	0.163092	0.129605	0.0991692	0.0995636	0.0981348	0.114777	0.140446	0.169198	0.203386	0.251531	0.303892	0.367995	0.43244	0.496141	0.564103	0.62336	0.675788	0.708712	0.726171	0.732192	0.737812	0.755635	0.783492	0.842132	0.902599	0.949153	0.985591	1	0.981216	0.954453	0.921208	0.90532	0.896035	0.876848	0.851529	0.813008
		125	NaN	0.678191	0.825984	0.869235	0.799301	0.638297	0.497858	0.381292	0.27909	0.2148	0.157864	0.121754	0.0988052	0.102924	0.125342	0.147219	0.170583	0.193215	0.220692	0.251715	0.278349	0.320095	0.366056	0.42809	0.491478	0.574682	0.656568	0.751809	0.813905	0.889837	0.926605	0.957442	0.974788	0.991542	0.992037	1	0.960322	0.941558	0.897112	0.856685	0.836315	0.822054	0.767359	0.682387	0.540636	0.387269	0.228579
		126	NaN	0.691953	0.877612	0.980995	0.993974	0.905708	0.79923	0.738309	0.690915	0.633697	0.615515	0.569059	0.514705	0.470792	0.405024	0.41386	0.463746	0.490802	0.582524	0.687299	0.77157	0.876295	0.939605	0.994841	0.995385	0.965038	0.904339	0.908845	0.868442	0.914423	0.941276	0.980507	0.975441	0.960989	0.938937	0.940089	0.916746	0.917706	0.942981	0.969479	1	0.985658	0.988452	0.934693	0.878363	0.825986	0.801288
		127	NaN	0.667591	0.824288	0.90093	0.88485	0.78754	0.707288	0.641278	0.594121	0.576477	0.548633	0.55367	0.586778	0.647475	0.716892	0.790605	0.865918	0.922639	0.969603	0.989268	1	0.999948	0.98849	0.971823	0.964999	0.945029	0.94655	0.941785	0.951236	0.956395	0.960168	0.95095	0.941187	0.924137	0.922117	0.910271	0.898404	0.876843	0.858339	0.854835	0.872516	0.882853	0.905502	0.905625	0.891161	0.89054	0.857142
		128	NaN	0.653706	0.843354	0.966175	1	0.924917	0.852686	0.759472	0.682818	0.637934	0.591508	0.575981	0.60072	0.632437	0.680428	0.721285	0.753514	0.787816	0.815494	0.840046	0.870639	0.890255	0.899358	0.886278	0.873263	0.856263	0.839308	0.850245	0.883746	0.930448	0.978513	0.992298	0.97599	0.936927	0.870018	0.815684	0.77893	0.75142	0.737385	0.73398	0.728561	0.726762	0.71764	0.683598	0.644113	0.578419	0.498034
		129	NaN	0.775272	0.953506	1	0.923055	0.73581	0.559776	0.445395	0.341431	0.291042	0.256525	0.224927	0.217445	0.217231	0.252654	0.309692	0.349707	0.397245	0.453007	0.489017	0.540925	0.589657	0.651443	0.699515	0.717811	0.72767	0.716414	0.704868	0.684486	0.672592	0.66306	0.645019	0.6298	0.616499	0.595448	0.591754	0.586852	0.594631	0.590475	0.558998	0.5394	0.516683	0.484749	0.465025	0.43521	0.409893	0.390645
		130	NaN	0.592645	0.778842	0.914492	0.989462	1	0.984503	0.961637	0.91315	0.86585	0.809233	0.779536	0.744902	0.742596	0.738638	0.752932	0.761255	0.772166	0.768308	0.765335	0.767069	0.749	0.72713	0.714814	0.701026	0.705274	0.720078	0.727118	0.730658	0.706291	0.683783	0.660538	0.645954	0.635927	0.617999	0.603147	0.578607	0.56097	0.557531	0.548994	0.536464	0.525191	0.513046	0.505939	0.497242	0.497388	0.512367
		131	NaN	0.409603	0.529689	0.583741	0.597828	0.563061	0.502364	0.439121	0.352353	0.247411	0.16973	0.102017	0.0893102	0.112635	0.159341	0.225603	0.306783	0.378245	0.462668	0.524381	0.600153	0.684937	0.738239	0.802277	0.831555	0.824617	0.779753	0.718087	0.638433	0.655229	0.664101	0.726101	0.781379	0.821462	0.800046	0.795793	0.743321	0.754467	0.770446	0.776903	0.810568	0.857238	0.85242	0.871699	0.852971	0.844525	0.873082
		132	NaN	0.69396	0.840602	0.884353	0.824809	0.659091	0.520538	0.412957	0.342579	0.331809	0.363388	0.434546	0.505435	0.543992	0.625287	0.713587	0.769497	0.817788	0.887054	0.890518	0.943897	0.932905	0.973405	1	0.971287	0.91718	0.885999	0.817748	0.794501	0.790315	0.773836	0.734572	0.678553	0.633462	0.570164	0.564568	0.541847	0.532616	0.511081	0.462752	0.457638	0.462233	0.473844	0.494337	0.514107	0.502356	0.505362
		133	NaN	0.662934	0.850229	0.959457	1	0.943649	0.887724	0.817338	0.735276	0.654296	0.561202	0.483465	0.441341	0.395036	0.392587	0.406354	0.42533	0.47414	0.515375	0.541985	0.574795	0.599686	0.633597	0.671032	0.711371	0.749693	0.786412	0.800431	0.806888	0.825544	0.839018	0.846414	0.854401	0.85169	0.851127	0.854052	0.850517	0.856224	0.860333	0.847371	0.844902	0.842859	0.857246	0.877201	0.895391	0.915583	0.946797
		134	NaN	0.692324	0.895008	1	0.970928	0.81539	0.629552	0.437663	0.293338	0.198964	0.147497	0.132841	0.14356	0.160412	0.20361	0.250047	0.299459	0.341708	0.379363	0.391499	0.410895	0.431428	0.453359	0.480773	0.505668	0.537127	0.575465	0.616708	0.658781	0.704437	0.720689	0.73609	0.720256	0.713094	0.710645	0.711725	0.71736	0.730687	0.727775	0.71494	0.70347	0.6817	0.658804	0.639655	0.592778	0.55647	0.506239
		135	NaN	0.480579	0.606761	0.625939	0.580349	0.459426	0.336633	0.248875	0.193717	0.145241	0.139887	0.125755	0.128499	0.151671	0.1769	0.241978	0.308006	0.386627	0.481441	0.588711	0.644604	0.683653	0.714978	0.732956	0.737559	0.735074	0.70757	0.680769	0.626493	0.580714	0.584936	0.578567	0.610953	0.644773	0.681022	0.719611	0.741589	0.759412	0.74303	0.683544	0.617987	0.545421	0.504839	0.47352	0.469927	0.512683	0.557232
		136	NaN	0.666721	0.884477	1	0.99898	0.914552	0.806025	0.72212	0.666297	0.615489	0.590595	0.577167	0.580244	0.628706	0.684061	0.764904	0.83757	0.898714	0.945971	0.957987	0.932176	0.924208	0.89776	0.884278	0.889316	0.887341	0.879566	0.882861	0.86659	0.882954	0.887418	0.876254	0.872927	0.851534	0.805169	0.748026	0.661056	0.554464	0.442	0.326328	0.227765	0.146648	0.0827262	0.0376744	0.0193267	0.000907995	0
		137	NaN	0.711416	0.902029	1	0.999331	0.931784	0.847685	0.802742	0.739054	0.658561	0.587462	0.497345	0.404361	0.332897	0.269566	0.233161	0.229065	0.229697	0.282872	0.326982	0.369771	0.410631	0.452878	0.482889	0.532964	0.562512	0.594351	0.634268	0.64016	0.645659	0.636117	0.604462	0.607145	0.59381	0.607519	0.637955	0.65533	0.676326	0.686267	0.683969	0.678399	0.63893	0.59617	0.54535	0.505731	0.475478	0.451402
		138	NaN	0.66132	0.842069	0.93619	0.936894	0.853683	0.750338	0.649059	0.533515	0.411718	0.293563	0.193983	0.118275	0.0891435	0.0901757	0.120375	0.162438	0.207833	0.255329	0.301602	0.354331	0.411074	0.475021	0.545421	0.61587	0.688877	0.78205	0.860931	0.929264	0.976487	1	0.975733	0.963364	0.931194	0.920451	0.91609	0.919486	0.916846	0.93696	0.944187	0.960522	0.985025	0.97947	0.966342	0.965335	0.945668	0.938286
		139	NaN	0.666013	0.853864	0.959758	1	0.971049	0.926248	0.891047	0.835251	0.776029	0.716118	0.649977	0.604366	0.580756	0.555663	0.545812	0.54474	0.546588	0.554971	0.54274	0.53112	0.526473	0.52046	0.515236	0.511167	0.503466	0.491424	0.480413	0.479448	0.485541	0.498426	0.509547	0.512959	0.516439	0.52066	0.53206	0.557641	0.593022	0.637433	0.680558	0.717334	0.723141	0.731127	0.721977	0.710117	0.70436	0.685302
		140	NaN	0.603501	0.761599	0.823744	0.829986	0.746392	0.659344	0.600589	0.545012	0.503171	0.482504	0.453166	0.427641	0.45575	0.481636	0.558479	0.659041	0.744002	0.822549	0.862397	0.855395	0.865989	0.868702	0.879197	0.913267	0.926465	0.940477	0.934186	0.926612	0.944722	0.988877	1	0.995521	0.943011	0.845439	0.761496	0.673215	0.606485	0.572036	0.513547	0.438964	0.348431	0.239707	0.14947	0.0733985	0.0196473	0.00273758
		141	NaN	0.513101	0.681869	0.78937	0.822136	0.787195	0.73232	0.681486	0.625816	0.604992	0.591446	0.604616	0.668267	0.782869	0.888478	0.968614	1	0.996867	0.978864	0.954745	0.945644	0.928752	0.920334	0.879564	0.830123	0.770109	0.703385	0.638847	0.585923	0.557647	0.547642	0.523039	0.512726	0.478626	0.468762	0.472443	0.459284	0.49973	0.547414	0.564083	0.601841	0.626033	0.63911	0.654296	0.65178	0.636174	0.653235
		142	NaN	0.536594	0.668741	0.713956	0.656194	0.527194	0.426101	0.336863	0.339064	0.342785	0.368037	0.391361	0.423925	0.465347	0.540695	0.580822	0.657082	0.669687	0.671575	0.636606	0.610044	0.593895	0.611707	0.645843	0.694063	0.721177	0.73768	0.753593	0.764259	0.815643	0.859714	0.868693	0.873999	0.809856	0.750445	0.749355	0.7163	0.729618	0.741028	0.705275	0.710811	0.706402	0.714649	0.749864	0.752719	0.756817	0.750158
		143	NaN	0.653511	0.861395	0.977788	1	0.933255	0.836226	0.749472	0.683325	0.628534	0.633528	0.654834	0.685936	0.724715	0.745233	0.767018	0.788107	0.800776	0.837139	0.875118	0.919927	0.950929	0.96998	0.979649	0.991569	0.968136	0.935247	0.898625	0.863015	0.823658	0.784463	0.766824	0.759588	0.755925	0.752055	0.75642	0.781945	0.802184	0.800107	0.812921	0.798696	0.777554	0.759085	0.749826	0.761429	0.776529	0.768059
		144	NaN	0.54236	0.701145	0.792881	0.799093	0.734092	0.64107	0.557215	0.485511	0.43836	0.380558	0.351614	0.319848	0.308294	0.317892	0.344678	0.396388	0.465919	0.523768	0.591283	0.656723	0.712953	0.764209	0.806327	0.844458	0.878135	0.914929	0.938514	0.953832	0.965268	0.962778	0.954789	0.961708	0.970553	0.986109	1	0.986066	0.945785	0.895112	0.833511	0.804069	0.798978	0.76883	0.712454	0.599932	0.440258	0.280274
		145	NaN	0.691952	0.873457	0.959047	0.966496	0.882469	0.807496	0.74243	0.683628	0.625119	0.582317	0.53751	0.526889	0.525282	0.552467	0.582186	0.623822	0.660873	0.715278	0.772019	0.84241	0.90541	0.963462	0.99014	1	0.988983	0.973921	0.949431	0.919934	0.89656	0.849933	0.780926	0.692767	0.567373	0.429564	0.286081	0.15841	0.0789309	0.0246544	0.00129225	0	0	0	0	0	0	0
		146	NaN	0.424468	0.477484	0.45337	0.371577	0.24324	0.162059	0.109585	0.0852607	0.0820924	0.0898422	0.111283	0.135836	0.17207	0.208109	0.260771	0.296841	0.347592	0.401591	0.46865	0.529894	0.589209	0.6359	0.686345	0.723006	0.772969	0.830406	0.88326	0.924572	0.955252	0.968745	0.982676	0.998076	1	0.972418	0.884523	0.744314	0.567366	0.380713	0.218202	0.109009	0.0466561	0.0163219	0	0	0	0
		147	NaN	0.643013	0.834193	0.953291	0.997125	0.952518	0.888773	0.817007	0.730573	0.646819	0.586671	0.545572	0.533318	0.547215	0.580461	0.628122	0.678473	0.726987	0.776178	0.811741	0.841026	0.869681	0.892271	0.909474	0.928876	0.948642	0.971651	0.987293	1	0.994855	0.977193	0.945204	0.925355	0.901934	0.884662	0.859875	0.838404	0.810504	0.790897	0.77846	0.79014	0.816845	0.854004	0.893476	0.933242	0.967947	0.98933
		148	NaN	0.587889	0.743657	0.821135	0.841917	0.773196	0.720067	0.645696	0.583966	0.505609	0.450658	0.41152	0.411674	0.418938	0.464991	0.52117	0.589556	0.657603	0.724926	0.789861	0.843051	0.885642	0.928989	0.956132	0.992099	1	0.998684	0.995564	0.979223	0.960629	0.946747	0.919565	0.916179	0.900754	0.878259	0.844071	0.804087	0.717031	0.607565	0.478138	0.344714	0.225338	0.131789	0.0573535	0.0294363	0.00660376	0
		149	NaN	0.715846	0.908512	1	0.996368	0.889946	0.765342	0.651302	0.549836	0.465321	0.404413	0.364417	0.337101	0.310203	0.291552	0.282071	0.288279	0.318338	0.356842	0.403664	0.449847	0.495772	0.541586	0.597243	0.647646	0.697595	0.727756	0.754803	0.774283	0.794676	0.814535	0.845428	0.875107	0.906232	0.935271	0.967032	0.986948	0.986173	0.972256	0.959495	0.950046	0.945833	0.945186	0.935885	0.917426	0.90154	0.859317
		150	NaN	0.610522	0.81892	0.937348	1	0.949598	0.879859	0.801763	0.709951	0.619144	0.524654	0.428155	0.388828	0.367194	0.385995	0.40491	0.41688	0.432805	0.457218	0.500062	0.544119	0.600969	0.66471	0.722937	0.776535	0.842683	0.887846	0.908326	0.862358	0.783053	0.731858	0.670592	0.633087	0.615601	0.617409	0.601295	0.619924	0.588445	0.643415	0.650361	0.693641	0.707201	0.752811	0.783282	0.827228	0.809923	0.802647
		151	NaN	0.643922	0.847177	0.970113	1	0.946278	0.864853	0.813812	0.753249	0.719384	0.70629	0.672313	0.627025	0.591035	0.547459	0.528211	0.516625	0.531553	0.595805	0.656834	0.735241	0.81603	0.861172	0.888815	0.882125	0.858903	0.844745	0.821394	0.800839	0.807865	0.784053	0.787125	0.781337	0.777477	0.767559	0.756437	0.74818	0.731332	0.679377	0.611458	0.502514	0.377778	0.250312	0.138181	0.0727025	0.0305957	0.0103811
		152	NaN	0.607489	0.766581	0.836209	0.838711	0.760648	0.682238	0.618922	0.556203	0.498876	0.450106	0.389737	0.340777	0.295667	0.257193	0.239645	0.234345	0.250821	0.279391	0.30859	0.358144	0.411716	0.482465	0.560678	0.644303	0.732788	0.79694	0.825861	0.837449	0.828804	0.812448	0.79915	0.783156	0.780022	0.77685	0.773034	0.7687	0.780483	0.788524	0.801032	0.807342	0.830654	0.844072	0.871061	0.885316	0.913631	0.939313
		153	NaN	0.634753	0.800573	0.889248	0.866021	0.772598	0.672227	0.574713	0.525242	0.479706	0.45388	0.457231	0.452127	0.466484	0.524018	0.577107	0.656725	0.714369	0.78754	0.810462	0.819313	0.822783	0.826727	0.844143	0.861008	0.881114	0.911158	0.928215	0.911869	0.921861	0.917005	0.946157	0.969776	0.978554	0.981834	1	0.988512	0.993972	0.961455	0.925217	0.892935	0.81837	0.81179	0.82574	0.844499	0.866588	0.8665
		154	NaN	0.625617	0.825425	0.936567	0.965616	0.915895	0.834091	0.762142	0.691438	0.618531	0.563188	0.496976	0.443858	0.405601	0.39318	0.398224	0.441134	0.481941	0.54156	0.568701	0.601946	0.625104	0.658538	0.687911	0.751012	0.817403	0.880234	0.937789	0.949234	0.947497	0.946817	0.934225	0.957575	0.97983	0.984343	1	0.995129	0.984934	0.990303	0.992346	0.993173	0.961452	0.932319	0.890174	0.849724	0.823198	0.795704
		155	NaN	0.61496	0.811147	0.944827	1	0.977296	0.930982	0.87792	0.822113	0.769393	0.710486	0.660839	0.626374	0.603027	0.591835	0.59796	0.609362	0.633612	0.671121	0.715244	0.773459	0.841509	0.877143	0.899249	0.916057	0.910489	0.918612	0.932765	0.936141	0.933619	0.88952	0.811551	0.730783	0.621264	0.509335	0.390709	0.279496	0.180031	0.0973433	0.0413967	0.0147636	0.00222405	0.00119045	0	0	0	0
		156	NaN	0.544737	0.71373	0.805454	0.811964	0.725227	0.62548	0.528913	0.444379	0.398426	0.378859	0.38331	0.415493	0.479702	0.556667	0.653494	0.732554	0.788807	0.823892	0.842422	0.84517	0.868277	0.88788	0.915219	0.955898	0.981702	0.981704	0.989194	0.970822	0.963246	0.988553	0.979336	1	0.94812	0.848938	0.736607	0.626067	0.541446	0.533978	0.511205	0.548584	0.545863	0.54101	0.524353	0.506151	0.480706	0.4311
		157	NaN	0.595198	0.779357	0.92183	0.995234	1	0.989532	0.981938	0.945252	0.927004	0.907091	0.897914	0.870353	0.841878	0.801977	0.788923	0.77674	0.751189	0.738256	0.729822	0.711484	0.720295	0.731895	0.763627	0.764156	0.750341	0.717042	0.715503	0.706728	0.71577	0.725543	0.756335	0.776	0.795438	0.825815	0.853859	0.881064	0.892299	0.902468	0.88884	0.898019	0.855482	0.827574	0.763322	0.690984	0.595358	0.493596
		158	NaN	0.488709	0.608483	0.647112	0.609667	0.488396	0.379621	0.267637	0.195534	0.145678	0.121364	0.127979	0.155371	0.198373	0.256355	0.34342	0.428481	0.518435	0.63555	0.754088	0.854088	0.885544	0.895507	0.881397	0.868102	0.864437	0.904621	0.95151	1	0.972505	0.931548	0.873176	0.825194	0.777965	0.772399	0.776074	0.798725	0.82634	0.837793	0.853269	0.870716	0.86784	0.873497	0.878214	0.874653	0.881644	0.859755
		159	NaN	0.721423	0.906954	1	0.980168	0.846596	0.71167	0.592001	0.487917	0.425047	0.364603	0.339004	0.334737	0.350814	0.390936	0.458345	0.522992	0.597095	0.65771	0.70213	0.730557	0.743286	0.741386	0.747941	0.743359	0.757865	0.764566	0.767998	0.761924	0.751719	0.744743	0.743581	0.729939	0.723321	0.708559	0.684575	0.664722	0.639989	0.634967	0.64668	0.659014	0.666685	0.66212	0.637821	0.59124	0.522341	0.440959
		160	NaN	0.742078	0.921359	1	0.977557	0.861175	0.762388	0.682456	0.626119	0.592505	0.573947	0.567336	0.565734	0.545422	0.529179	0.507605	0.491759	0.488546	0.500803	0.518789	0.551316	0.580429	0.620364	0.666157	0.709289	0.757371	0.787005	0.817602	0.834787	0.83088	0.822559	0.807104	0.78272	0.771649	0.754099	0.739939	0.718562	0.690484	0.665294	0.650825	0.645464	0.645091	0.636583	0.599757	0.534018	0.441669	0.333376
		161	NaN	0.555539	0.703488	0.802407	0.812003	0.738331	0.618714	0.484487	0.331028	0.204784	0.109365	0.0738416	0.0760508	0.106469	0.153282	0.211029	0.273255	0.335281	0.416088	0.49082	0.56976	0.645675	0.708172	0.774879	0.806071	0.812744	0.842239	0.869391	0.893989	0.93562	0.959943	0.972148	0.959484	0.913674	0.865023	0.81742	0.7733	0.729945	0.72795	0.714857	0.709713	0.711862	0.725605	0.720638	0.72592	0.739939	0.767225
		162	NaN	0.731623	0.883704	0.914943	0.844105	0.681162	0.53573	0.428742	0.340381	0.276714	0.23755	0.213622	0.203664	0.206158	0.218838	0.235527	0.26111	0.288104	0.327665	0.382451	0.450524	0.530612	0.618886	0.698599	0.779621	0.84864	0.902952	0.95246	0.991471	1	0.991503	0.956247	0.912935	0.867194	0.831269	0.805055	0.798289	0.793467	0.803715	0.816714	0.840456	0.848575	0.848697	0.835763	0.812765	0.777305	0.755464
		163	NaN	0.613732	0.781057	0.877575	0.912907	0.85398	0.80572	0.75495	0.705535	0.673598	0.666498	0.666712	0.706813	0.723559	0.755768	0.766846	0.7946	0.806194	0.843567	0.867472	0.908364	0.936381	0.980081	0.984069	1	0.997292	0.985978	0.977956	0.976622	0.971604	0.962558	0.948671	0.939245	0.936422	0.935456	0.935934	0.930505	0.914257	0.886345	0.827835	0.743294	0.621182	0.482817	0.353662	0.239313	0.144197	0.0923541
		164	NaN	0.667873	0.860566	0.974267	1	0.925509	0.854713	0.775117	0.715662	0.651937	0.600748	0.541471	0.492389	0.449831	0.425768	0.428032	0.451566	0.475552	0.512255	0.538576	0.563921	0.580552	0.581009	0.581153	0.572067	0.56934	0.562383	0.557188	0.546751	0.538327	0.523002	0.516956	0.508941	0.517767	0.538794	0.559675	0.5779	0.598856	0.600385	0.609035	0.615837	0.618733	0.635223	0.641936	0.650882	0.663785	0.659461
		165	NaN	0.55708	0.719113	0.80179	0.80405	0.726301	0.654477	0.604104	0.581233	0.602174	0.636075	0.678251	0.719041	0.751651	0.776495	0.799549	0.814974	0.833019	0.866908	0.896979	0.940028	0.962285	0.991871	0.996542	1	0.98061	0.96413	0.932494	0.903525	0.873909	0.84828	0.807774	0.766104	0.720831	0.682083	0.667517	0.669273	0.68238	0.689231	0.689507	0.691512	0.688292	0.703121	0.724426	0.753098	0.759173	0.772836
		166	NaN	0.666601	0.843639	0.929281	0.937696	0.857352	0.794185	0.694983	0.644043	0.604344	0.614407	0.649823	0.721094	0.813867	0.902719	0.942278	0.990202	0.99581	0.997413	0.997372	0.992998	0.998755	1	0.973453	0.954668	0.932913	0.933749	0.937389	0.946887	0.943463	0.935211	0.911285	0.870363	0.840809	0.830903	0.830676	0.867321	0.912065	0.951509	0.976121	0.954309	0.932761	0.919021	0.912002	0.925838	0.923587	0.924815
		167	NaN	0.518989	0.67983	0.771726	0.804132	0.767103	0.721524	0.681242	0.652085	0.633405	0.642141	0.656658	0.701742	0.74835	0.78263	0.820407	0.823354	0.823032	0.830274	0.821611	0.851219	0.849387	0.875827	0.906274	0.89939	0.896011	0.868393	0.813807	0.804923	0.772971	0.822768	0.854901	0.862067	0.856505	0.807048	0.74242	0.727339	0.704726	0.747046	0.773078	0.790112	0.795624	0.802763	0.7959	0.807851	0.838895	0.840898
		168	NaN	0.619649	0.766792	0.778914	0.772102	0.718074	0.68702	0.679742	0.678436	0.652821	0.617027	0.561981	0.557718	0.562296	0.554928	0.560245	0.553732	0.607988	0.647485	0.712021	0.797306	0.843463	0.827788	0.822223	0.787861	0.83302	0.870932	0.893082	0.898135	0.870844	0.842377	0.849545	0.878786	0.914675	0.908546	0.853401	0.826355	0.826995	0.879354	0.931401	0.955028	0.924708	0.879164	0.81371	0.81427	0.851266	0.908442
		169	NaN	0.675351	0.867258	0.979016	1	0.92685	0.841357	0.765215	0.693353	0.646111	0.609052	0.584617	0.560593	0.530172	0.507162	0.494008	0.501304	0.520879	0.561786	0.600304	0.6434	0.678444	0.711933	0.726892	0.756033	0.764255	0.776347	0.785271	0.785451	0.786805	0.789335	0.788109	0.793395	0.797099	0.798972	0.798736	0.790251	0.77975	0.764496	0.74579	0.721957	0.692839	0.663053	0.619251	0.573402	0.518386	0.461475
		170	NaN	0.458449	0.557804	0.578493	0.543637	0.445571	0.381424	0.333979	0.305882	0.283809	0.306594	0.316963	0.359586	0.397304	0.44582	0.511538	0.558986	0.597546	0.645953	0.67195	0.698751	0.714382	0.731434	0.74642	0.757215	0.738836	0.697098	0.647922	0.584271	0.541941	0.526919	0.55064	0.593334	0.619558	0.64555	0.665968	0.695144	0.755266	0.831858	0.899952	0.952649	0.949793	0.928442	0.907054	0.879277	0.889818	0.906142
		171	NaN	0.600733	0.808788	0.94071	1	0.985329	0.987693	0.981094	0.97772	0.958249	0.924787	0.893137	0.835357	0.776769	0.747331	0.727189	0.710626	0.730319	0.735425	0.776745	0.783607	0.798136	0.782925	0.766663	0.76047	0.73375	0.722147	0.703684	0.687743	0.658858	0.621373	0.610783	0.624722	0.623093	0.659189	0.654497	0.656197	0.650674	0.611834	0.629177	0.643961	0.656493	0.706229	0.714889	0.711276	0.709072	0.664186
		172	NaN	0.759188	0.925069	1	0.998807	0.891568	0.82234	0.746839	0.685051	0.636461	0.598519	0.578847	0.557137	0.52889	0.501683	0.487901	0.497806	0.525569	0.560099	0.604453	0.638605	0.666687	0.696774	0.716048	0.733803	0.753268	0.737054	0.736241	0.730422	0.732456	0.752887	0.777222	0.784297	0.806975	0.794598	0.789993	0.76985	0.748442	0.7145	0.680293	0.617365	0.528368	0.418901	0.296503	0.177412	0.0870331	0.0304458
		173	NaN	0.472585	0.580629	0.586451	0.529914	0.397086	0.267375	0.174446	0.107864	0.0641647	0.0417997	0.013501	0.0158176	0.017495	0.0206067	0.0239462	0.0313534	0.038605	0.049269	0.059291	0.0774944	0.0987812	0.127108	0.161101	0.203885	0.255393	0.30488	0.348031	0.395742	0.432709	0.474484	0.516401	0.56332	0.617996	0.653742	0.690495	0.706068	0.714099	0.719546	0.710549	0.725988	0.753721	0.765755	0.786535	0.780044	0.781257	0.783823
		174	NaN	0.658566	0.846573	0.965802	1	0.939836	0.880471	0.812937	0.750082	0.687444	0.642486	0.614918	0.605237	0.60998	0.624869	0.655547	0.685065	0.703582	0.721671	0.750433	0.776817	0.814027	0.826705	0.832549	0.824396	0.80948	0.786418	0.771633	0.755534	0.73756	0.722933	0.70873	0.708195	0.701934	0.710825	0.706818	0.704123	0.701336	0.704792	0.705823	0.714562	0.714956	0.729212	0.740978	0.758872	0.782736	0.793847
		175	NaN	0.609594	0.80787	0.93633	1	0.967768	0.925702	0.87019	0.816497	0.761457	0.734965	0.714373	0.703217	0.708678	0.723706	0.752057	0.795194	0.816715	0.840065	0.855414	0.862403	0.864229	0.87107	0.871836	0.871804	0.860799	0.856443	0.853701	0.856849	0.872882	0.889139	0.901658	0.918277	0.934696	0.956707	0.963452	0.959811	0.968195	0.968528	0.963853	0.974506	0.967532	0.973415	0.962134	0.948501	0.941681	0.924094
		176	NaN	0.635359	0.8308	0.949524	0.986119	0.947546	0.887967	0.842257	0.801931	0.77487	0.758157	0.765254	0.75759	0.78527	0.808546	0.849992	0.897591	0.950344	0.971674	1	0.987415	0.978611	0.954681	0.942645	0.928875	0.930776	0.933575	0.934236	0.923821	0.925978	0.914917	0.923317	0.937027	0.943969	0.945676	0.934426	0.906055	0.898551	0.880889	0.870956	0.841475	0.815113	0.781439	0.761829	0.753917	0.763632	0.761003
		177	NaN	0.73395	0.90982	1	0.997786	0.953054	0.886441	0.862065	0.81675	0.743728	0.667049	0.640578	0.629777	0.634522	0.655582	0.688627	0.707352	0.739522	0.756527	0.782238	0.805323	0.861336	0.913684	0.946823	0.943945	0.900271	0.82744	0.769855	0.686559	0.660493	0.629992	0.599333	0.588744	0.580856	0.57709	0.599404	0.608021	0.633627	0.66189	0.682266	0.701863	0.715465	0.718371	0.730916	0.729017	0.714529	0.6859
		178	NaN	0.441896	0.5811	0.673581	0.709334	0.693155	0.650496	0.61395	0.578802	0.544401	0.500813	0.498255	0.490834	0.507738	0.553708	0.582911	0.650159	0.684575	0.679484	0.693596	0.682124	0.680483	0.72589	0.753024	0.792036	0.800516	0.763913	0.758053	0.73525	0.748378	0.781847	0.814803	0.815292	0.84091	0.855302	0.903922	0.949214	0.992451	1	0.993808	0.967377	0.9527	0.946456	0.92745	0.907017	0.890706	0.886667
		179	NaN	0.645214	0.842937	0.959393	1	0.946763	0.887758	0.834752	0.790161	0.753049	0.723096	0.699565	0.674161	0.662955	0.65732	0.682263	0.707579	0.747026	0.786025	0.817073	0.840951	0.847566	0.846695	0.843213	0.834735	0.831668	0.838509	0.824272	0.814436	0.791547	0.764033	0.746061	0.737523	0.742054	0.753645	0.75957	0.775927	0.780431	0.790977	0.791125	0.790193	0.790712	0.786126	0.770271	0.753452	0.70858	0.665566
		180	NaN	0.507368	0.647858	0.732481	0.757076	0.693251	0.638989	0.556804	0.471007	0.395007	0.321162	0.264228	0.24025	0.211947	0.225704	0.243264	0.271723	0.314255	0.371696	0.426349	0.49748	0.552456	0.612525	0.664816	0.697027	0.735922	0.747286	0.757804	0.776843	0.781899	0.807015	0.835936	0.844625	0.87605	0.874039	0.874109	0.877363	0.882759	0.898105	0.908624	0.91547	0.92709	0.924449	0.929674	0.939417	0.967677	0.989028
		181	NaN	0.634589	0.820218	0.909038	0.915536	0.805457	0.732004	0.635337	0.550809	0.480476	0.427869	0.415056	0.437872	0.47393	0.511082	0.540892	0.527652	0.519716	0.547186	0.60905	0.679304	0.733351	0.750455	0.799081	0.843774	0.859169	0.882342	0.858689	0.80852	0.754431	0.688084	0.671012	0.702603	0.734357	0.76918	0.813637	0.845494	0.849681	0.829956	0.79658	0.787847	0.760047	0.745305	0.725592	0.742566	0.728408	0.756804
		182	NaN	0.674298	0.857056	0.944871	0.952392	0.864906	0.789079	0.727768	0.691806	0.67458	0.681164	0.676198	0.670078	0.659796	0.659647	0.674244	0.719229	0.763008	0.810003	0.847781	0.871676	0.891357	0.926138	0.951498	0.987141	1	0.993629	0.998148	0.987142	0.985895	0.993899	0.986309	0.978096	0.952926	0.905944	0.869984	0.83042	0.809715	0.796606	0.802129	0.799723	0.79187	0.777359	0.759896	0.739161	0.718162	0.670968
		183	NaN	0.629695	0.82309	0.94882	1	0.959735	0.909267	0.857688	0.812284	0.785464	0.770576	0.771345	0.787907	0.805285	0.823881	0.848831	0.861702	0.860316	0.853282	0.846115	0.858423	0.867217	0.86047	0.838859	0.794113	0.730339	0.682178	0.646934	0.643814	0.664256	0.66413	0.649488	0.613977	0.561895	0.515793	0.47787	0.451587	0.447176	0.435782	0.420411	0.410447	0.410219	0.406787	0.402785	0.391981	0.375239	0.359002
		184	NaN	0.494879	0.621087	0.672509	0.635313	0.526878	0.401216	0.306281	0.233174	0.188726	0.157336	0.140365	0.142057	0.159978	0.175128	0.206399	0.242483	0.276416	0.321584	0.353313	0.395923	0.445562	0.486426	0.535643	0.590074	0.649951	0.706293	0.763327	0.798384	0.822587	0.871481	0.919293	0.971093	0.998409	1	0.949381	0.923784	0.892088	0.890539	0.923611	0.898009	0.832136	0.788297	0.704959	0.670522	0.660052	0.624701
		185	NaN	0.560411	0.705703	0.785136	0.783242	0.705697	0.641418	0.546211	0.488246	0.443421	0.399052	0.404007	0.418348	0.420281	0.46329	0.487504	0.501953	0.554155	0.599391	0.641291	0.704408	0.751717	0.784632	0.821636	0.802648	0.776694	0.753391	0.732416	0.741954	0.761819	0.793767	0.836761	0.874248	0.923827	0.938013	0.921269	0.908771	0.868112	0.86902	0.867802	0.87186	0.84991	0.854462	0.84176	0.868276	0.896674	0.944703
		186	NaN	0.603752	0.763465	0.836187	0.822492	0.725836	0.644276	0.557639	0.480762	0.416228	0.356869	0.312264	0.297965	0.299334	0.340275	0.388244	0.435797	0.493696	0.557771	0.624366	0.701094	0.765903	0.817471	0.871539	0.915589	0.96285	0.986628	0.999568	1	0.97146	0.958186	0.946969	0.945712	0.960061	0.961294	0.944942	0.947245	0.90641	0.898752	0.888945	0.905195	0.920893	0.929361	0.914393	0.88625	0.826657	0.737659
		187	NaN	0.713513	0.908108	1	0.990834	0.878218	0.761501	0.652441	0.550905	0.466693	0.400273	0.344317	0.302086	0.268148	0.259068	0.263348	0.270855	0.292928	0.326738	0.357153	0.401801	0.451314	0.509938	0.574515	0.629892	0.67827	0.715482	0.752194	0.768747	0.785429	0.797782	0.813739	0.818865	0.842154	0.84499	0.868901	0.872155	0.876161	0.890721	0.921329	0.948699	0.98461	0.997063	0.992462	0.966605	0.925163	0.876339
		188	NaN	0.696108	0.901424	1	0.998861	0.88819	0.771974	0.663995	0.583154	0.513367	0.492873	0.475404	0.466258	0.470133	0.496838	0.536395	0.581027	0.622222	0.667493	0.69987	0.750499	0.806816	0.875441	0.934127	0.978366	0.967632	0.934477	0.851847	0.778494	0.740369	0.721499	0.711766	0.723898	0.712066	0.698482	0.692152	0.681298	0.677496	0.684056	0.680198	0.684179	0.706317	0.706514	0.717316	0.702292	0.65454	0.583679
		189	NaN	0.655923	0.815186	0.872906	0.841992	0.734617	0.649574	0.598827	0.563417	0.547084	0.541883	0.540369	0.540933	0.548445	0.571684	0.603142	0.62757	0.646753	0.665591	0.676641	0.688734	0.700366	0.706843	0.712664	0.712162	0.692013	0.682176	0.664706	0.646258	0.634444	0.622538	0.619129	0.630141	0.652106	0.684246	0.72414	0.755808	0.793605	0.836101	0.873592	0.914963	0.951327	0.97766	0.996472	1	0.994806	0.979082
		190	NaN	0.597402	0.769625	0.873956	0.91974	0.888489	0.860175	0.800024	0.753971	0.70051	0.66417	0.663182	0.674663	0.695976	0.735221	0.766097	0.821111	0.878639	0.922473	0.957114	0.971798	0.977932	0.976711	0.970465	0.989321	0.987976	1	0.998906	0.99207	0.993772	0.992996	0.971352	0.972568	0.953864	0.951306	0.954367	0.943015	0.964123	0.965912	0.981085	0.980065	0.957675	0.920026	0.859711	0.776708	0.699732	0.60589
		191	NaN	0.408951	0.42598	0.360505	0.248605	0.106986	0.038415	0	0	0	0	0	0.000825944	0.00261577	0.00885548	0.0253803	0.0529955	0.0989702	0.16839	0.25273	0.360755	0.482641	0.616697	0.757336	0.87436	0.959769	1	0.990308	0.939052	0.885189	0.826651	0.790844	0.761938	0.729417	0.727935	0.715374	0.705931	0.713191	0.715717	0.724089	0.739022	0.736426	0.747763	0.749741	0.742233	0.733696	0.718109
		192	NaN	0.590082	0.790477	0.922304	1	0.998394	0.981626	0.959592	0.920519	0.853536	0.777101	0.668407	0.567956	0.474156	0.401902	0.367084	0.367733	0.38717	0.432068	0.47191	0.506425	0.522206	0.540657	0.550563	0.569767	0.576143	0.580732	0.571902	0.559107	0.539584	0.529347	0.525087	0.518607	0.515252	0.515129	0.523263	0.518611	0.509511	0.48332	0.458895	0.427078	0.414388	0.410313	0.428976	0.435934	0.441247	0.445568
		193	NaN	0.740734	0.926392	0.991661	0.972411	0.84189	0.719723	0.613707	0.540155	0.481015	0.462959	0.470256	0.523456	0.598742	0.686187	0.786104	0.882265	0.959603	1	0.977877	0.895128	0.738919	0.546691	0.362594	0.211166	0.110618	0.0621335	0.0304172	0.0202908	0.0108609	0	0	0.00410829	0.00767529	0.0115436	0.013357	0.0121898	0.00883371	0.00513059	0.00171941	0.0193801	0.0347191	0.0496265	0.0554491	0.0483941	0.032972	0.0171044
		194	NaN	0.671415	0.786666	0.79453	0.759327	0.63443	0.572096	0.513975	0.450913	0.381024	0.317026	0.260103	0.23739	0.219143	0.23092	0.241672	0.279294	0.332997	0.397554	0.506939	0.620702	0.731482	0.817541	0.831606	0.792846	0.716827	0.659323	0.640227	0.697802	0.792311	0.866498	0.908095	0.918838	0.896156	0.898416	0.904517	0.930997	0.968624	0.989585	1	0.996435	0.986161	0.969117	0.943673	0.914036	0.895873	0.879834
		195	NaN	0.620282	0.780676	0.866059	0.89868	0.845026	0.810737	0.779223	0.736152	0.722685	0.746692	0.7896	0.856449	0.921109	0.96748	1	0.998345	0.981662	0.959892	0.943811	0.93619	0.93128	0.926751	0.916859	0.894857	0.878237	0.853959	0.827986	0.80371	0.774985	0.744834	0.727051	0.713634	0.71092	0.704568	0.688583	0.672212	0.646948	0.636075	0.631663	0.630386	0.626718	0.621282	0.61953	0.631752	0.638472	0.639369
		196	NaN	0.682011	0.868886	0.981313	1	0.932266	0.870886	0.795913	0.721075	0.638451	0.5619	0.49166	0.451002	0.430466	0.432133	0.444082	0.450224	0.443934	0.454166	0.452483	0.473565	0.498502	0.52243	0.54227	0.553407	0.570391	0.593836	0.630383	0.667543	0.717569	0.734644	0.749776	0.745948	0.754944	0.775169	0.805394	0.830131	0.868537	0.888043	0.926952	0.948529	0.939926	0.874384	0.767574	0.620196	0.46956	0.334313
		197	NaN	0.438362	0.563366	0.648006	0.688354	0.664691	0.649922	0.645237	0.640424	0.65118	0.681855	0.716317	0.744797	0.753343	0.763814	0.772239	0.756755	0.742864	0.734563	0.70635	0.689903	0.678387	0.680709	0.673028	0.692103	0.717311	0.744966	0.772681	0.779456	0.776377	0.783662	0.750177	0.768954	0.782812	0.785891	0.791808	0.770922	0.748212	0.720564	0.714224	0.748439	0.776174	0.813826	0.855253	0.887285	0.894859	0.904212
		198	NaN	0.708918	0.887046	0.974615	0.969544	0.883952	0.823357	0.772679	0.752656	0.743242	0.729595	0.733713	0.744254	0.773127	0.800536	0.843662	0.878488	0.905111	0.908752	0.920376	0.921741	0.920214	0.926893	0.944656	0.961525	0.974228	0.99441	0.991796	1	0.971963	0.948047	0.916716	0.894017	0.858443	0.846094	0.801398	0.753325	0.708221	0.6711	0.647345	0.653465	0.670197	0.687605	0.711366	0.713323	0.718709	0.708265
		199	NaN	0.543524	0.710226	0.841944	0.908586	0.920862	0.919014	0.894625	0.849143	0.821443	0.788647	0.788323	0.790362	0.818894	0.854161	0.863841	0.879667	0.894617	0.899092	0.917465	0.909812	0.915112	0.923841	0.924604	0.922655	0.930108	0.936967	0.965034	0.977761	1	0.988646	0.967404	0.930424	0.878965	0.847131	0.826298	0.811924	0.817362	0.829928	0.859886	0.899554	0.924503	0.930723	0.935598	0.937397	0.903993	0.882354
		200	NaN	0.755854	0.935236	0.983561	0.963982	0.825399	0.709176	0.630414	0.558075	0.534618	0.593688	0.664657	0.73422	0.771902	0.815633	0.810072	0.799627	0.766538	0.743482	0.755616	0.793445	0.82811	0.889429	0.922383	0.934742	0.944427	0.959037	0.975589	1	0.992607	0.960221	0.930998	0.872215	0.834801	0.792545	0.763054	0.751201	0.736569	0.73332	0.751816	0.759456	0.774259	0.775463	0.765635	0.744579	0.703577	0.648855
	APC/C degron-mchy levels (au)
		Time since treatment (hrs)	0	0.2	0.4	0.6	0.8	1	1.2	1.4	1.6	1.8	2	2.2	2.4	2.6	2.8	3	3.2	3.4	3.6	3.8	4	4.2	4.4	4.6	4.8	5	5.2	5.4	5.6	5.8	6	6.2	6.4	6.6	6.8	7	7.2	7.4	7.6	7.8	8	8.2	8.4	8.6	8.8	9	9.2
	Cell #	1	29.2676	24.9519	27.7493	29.664	36.5251	41.8074	42.0752	50.8548	50.3662	50.9187	55.9328	57.3556	67.8642	61.088	65.8186	62.8842	56.07	45.6972	40.0595	33.2047	27.6492	26.8557	27.3647	28.9174	26.7552	29.2523	24.5792	25.5967	24.5514	26.288	35.3331	35.5165	34.9251	31.8778	36.4742	39.8999	41.5359	46.0327	44.9976	46.495	51.9097	55.2428	60.667	53.477	56.2754	58.0952	57.4206
		2	13.327	13.7256	13.5629	16.2185	16.3577	14.6386	11.7568	14.4297	15.647	14.188	16.0276	16.758	23.0262	21.3569	16.81	16.7451	14.7007	13.9656	10.4208	9.62504	7.92833	6.36993	6.72698	7.9531	5.5429	5.94811	5.42861	5.27203	5.8123	4.61749	6.73183	7.49374	10.0709	11.6446	17.4974	46.4403	90.8116	87.467	113.405	157.452	188.263	226.493	213.512	281.349	327.799	370.442	370.898
		3	13.1749	12.3267	12.4666	16.123	18.2487	30.3478	31.5289	47.0305	54.9514	64.8061	79.6736	85.5869	92.7944	110.62	123.508	123.417	115.757	120.436	130.47	133.382	138.252	145.171	133.493	118.099	118.109	114.631	103.946	101.147	99.4971	93.4733	98.6744	108.181	160.226	243.833	333.745	409.553	504.186	573.167	683.379	772.204	870.933	933.154	1016.6	1106.5	1216.34	1287.18	1341.02
		4	15.5321	17.8839	16.2139	16.8802	17.0829	22.8191	36.6216	44.5498	42.1109	50.7349	62.6452	61.0305	69.1672	63.4808	66.0054	59.604	59.9992	53.1184	51.4919	44.8331	37.9102	31.6558	27.6063	33.4888	28.796	30.5605	28.3176	20.7598	22.485	22.893	16.8481	20.9142	19.4742	20.5493	22.5545	13.797	11.274	14.6209	12.1485	13.6914	18.9612	13.9661	9.39115	15.2748	14.4493	13.3362	25.2895
		5	19.8397	18.5518	21.7788	21.176	23.6877	26.8862	34.9416	41.5935	45.3035	40.6244	50.9274	59.051	73.1823	83.9661	130.659	124.731	134.959	126.311	96.7116	104.408	123.443	117.363	107.335	105.49	75.6563	73.0827	73.5518	79.9018	70.59	67.8332	65.3361	62.4197	58.0837	54.9329	56.4753	47.9977	45.5563	37.8601	38.3444	36.3058	36.9555	34.2816	29.5811	32.6011	30.3891	33.143	28.8236
		6	14.2534	13.4154	14.487	20.0875	23.1319	23.2353	34.1321	44.7489	50.9071	55.2639	71.2919	79.161	94.2492	99.9657	131.084	147.979	169.587	200.355	216.389	226.318	229.038	229.485	203.563	188.122	151.071	129.857	110.286	70.0806	49.5524	41.2229	33.083	20.1988	17.8429	14.8295	13.5437	11.1318	9.4066	11.396	12.3291	18.6946	20.7654	20.5592	34.4315	39.1024	55.1058	87.4082	121.085
		7	14.57	16.5907	14.2936	17.5844	16.9829	17.4284	17.7076	23.0832	22.963	26.2485	28.2666	30.825	33.8419	40.988	38.2014	38.7558	37.4504	31.1758	33.0665	24.8337	22.413	18.6947	19.3845	17.5044	16.8377	16.4135	17.61	15.6095	16.499	18.6016	16.8739	18.0109	18.166	17.5597	23.4239	20.3373	17.5588	19.8936	17.9312	22.458	21.867	25.3467	21.4677	28.7525	30.7141	31.6425	40.4607
		8	14.8651	17.9185	19.3979	20.9149	22.9751	25.6342	29.9598	34.2782	38.5758	42.5032	52.0008	64.0974	76.1086	72.0008	98.2111	84.3839	83.3231	75.872	62.9426	58.6061	46.3593	36.0693	29.4459	29.192	24.5031	28.0872	26.0025	24.2274	26.3972	26.7252	22.2238	29.2254	28.2364	28.0126	30.7459	29.4711	27.5622	23.511	23.053	26.4397	25.9651	27.2401	35.2282	52.0463	72.8684	104.011	140.265
		9	16.4112	16.7786	15.9792	17.1509	17.4356	18.4056	17.1588	17.9048	19.5839	22.5687	23.1685	18.198	23.5664	26.3485	30.3806	30.7423	35.8864	28.7573	33.1561	28.6616	26.1912	24.6153	22.8853	21.8415	19.6051	20.3492	16.6034	17.4224	14.8154	15.616	16.8277	15.7641	15.9396	14.6734	15.7763	14.4819	14.2632	13.8879	14.609	14.5862	15.2429	13.7436	12.035	13.2572	14.0531	12.6692	13.6012
		10	13.2147	14.2596	15.9192	14.314	12.1664	13.93	24.5405	36.2446	71.5464	72.0903	110.969	140.716	158.675	158.782	180.931	212.741	184.697	202.886	316.504	262.125	247.273	278.134	224.325	231.289	219.575	229.152	193.581	192.364	181.498	191.038	181.735	176.492	173.272	175.213	201.186	174.441	174.195	191.785	189.273	203.014	160.518	169.991	150.134	154.566	138.33	140.188	138.371
		11	18.4677	18.6958	23.3463	24.7665	28.7698	33.6407	42.5393	45.9724	55.2718	62.8321	73.5699	82.0706	104.756	116.191	125.402	129.965	134.56	143.628	140.592	131.918	128.725	116.864	115.469	96.7864	94.5448	75.421	63.1387	59.9958	47.8874	42.584	38.5386	32.5982	34.3538	29.5568	31.4537	28.0993	32.0265	28.9719	28.8131	32.5736	39.4759	47.4482	59.6541	75.4494	84.9877	116.881	153.963
		12	14.677	17.5936	12.9324	13.6158	17.7061	19.5239	18.9294	17.7601	19.7294	26.6145	32.6377	40.2672	44.3258	51.4016	57.2455	64.4367	63.6506	67.9607	67.8044	68.2522	71.2016	67.7184	65.7791	55.2394	45.5098	28.8318	24.6965	17.0072	18.1204	19.2268	12.8185	16.7446	10.9847	10.271	10.6021	8.31589	9.89747	15.1458	11.4379	15.5608	16.9207	18.3187	19.5236	21.5234	23.7042	17.7043	20.1788
		13	17.2049	13.1153	13.4741	15.8854	12.807	12.2592	17.251	13.9498	11.9763	17.2742	17.0004	18.1166	20.4957	19.2606	19.8142	25.936	32.6652	35.4767	47.0509	51.684	50.1948	52.0088	55.1367	50.8172	53.0868	41.7636	39.5871	36.2435	26.852	23.7529	20.6053	15.6204	16.2987	16.4055	14.908	13.8016	14.7482	13.3988	15.0108	16.1056	16.8724	17.2376	20.4902	21.2693	21.2352	24.7176	30.7484
		14	11.2941	14.8801	10.8246	12.6602	16.4957	16.8591	12.7947	17.3527	17.5782	22.2384	34.4995	30.9908	31.4617	32.6997	31.9744	26.3937	27.8418	26.4937	24.4844	25.3002	26.6604	36.645	41.7774	46.721	45.2801	53.9488	54.0647	50.8721	45.3966	42.3157	34.5	36.2821	33.8126	31.1692	30.4643	30.7227	29.2857	32.396	34.694	29.0149	21.6049	24.3123	19.8451	16.4712	19.0914	18.5493	16.9134
		15	16.3914	17.6413	16.5971	16.4125	18.9172	23.5062	30.1605	38.7848	39.6	42.7253	50.0186	60.871	55.5025	61.444	64.8969	61.4465	62.3114	59.7103	57.2733	62.3517	60.6114	64.9532	73.8373	72.4761	77.3651	80.5787	79.8323	89.6884	92.7303	90.96	84.5208	82.5729	69.2012	69.5888	68.0401	60.9331	68.6748	61.1146	55.3884	58.4054	55.7635	54.0455	50.633	42.7754	34.4409	37.2247	35.4263
		16	18.9249	15.8472	12.5728	15.4432	12.543	19.5678	40.6594	73.5109	73.8535	91.8562	117.494	137.678	149.218	165.417	176.362	180.976	191.286	174.805	153.927	154.266	136.13	124.853	124.567	108.248	89.2353	72.6527	50.5277	44.3182	38.5508	32.1422	20.0162	32.6697	26.8971	31.7811	39.7949	35.7552	40.2449	39.8041	46.2964	49.2249	55.4913	63.6675	74.7379	93.5947	102.785	141.333	187.412
		17	18.5381	18.3517	17.1137	19.7812	18.5159	19.8609	20.2313	18.7714	23.9753	26.3528	26.6992	30.5058	30.5183	25.2131	28.0691	25.7431	25.4652	24.8618	21.4342	19.2675	21.3855	20.9321	18.408	20.0417	16.5818	16.8769	14.986	17.7963	17.6535	19.5887	17.3122	21.3078	21.0061	20.4923	18.5542	20.2907	21.0954	19.4597	18.1699	19.0769	17.2091	15.7862	18.7549	19.286	22.5217	21.4612	17.9435
		18	19.7205	15.4364	22.0174	23.4678	30.3751	51.7683	87.6501	124.959	165.504	232.603	285.624	347.585	424.724	522.401	621.608	682.592	752.252	842.185	825.246	867.952	883.042	834.226	867.029	845.098	752.468	739.566	681.222	575.97	488.467	421.24	332.502	279.894	200.078	133.144	95.8256	69.7802	57.2374	46.1238	39.0525	35.7904	34.8407	34.2944	32.3014	38.4067	42.3475	36.5653	36.378
		19	14.1718	17.6628	15.3758	18.6583	19.2385	19.3235	19.4508	23.0016	26.5715	27.3223	29.9701	27.8557	31.5092	32.6402	33.4009	34.4798	31.0708	25.9518	22.7533	25.0358	18.7807	17.5852	14.8234	17.8031	15.5415	16.1646	21.0766	18.3899	20.7315	17.9229	18.5591	16.1688	11.7733	19.0931	17.6231	20.3791	19.995	19.8372	25.5412	23.3391	23.3294	22.3129	21.472	24.2364	24.6204	24.2774	28.925
		20	20.7778	23.3993	27.2045	30.6865	38.1891	54.1173	64.3082	76.6281	86.1751	93.73	111.17	104.889	112.929	113.361	104.423	105.609	94.2949	81.3155	62.9919	56.6352	39.9778	28.8311	27.9728	23.4475	17.1159	14.0763	13.8394	13.0778	13.9797	11.6763	11.3331	18.4146	20.5878	23.6398	21.6069	30.7451	30.743	33.3714	32.9788	34.5519	28.6517	30.4509	25.0385	26.0055	21.781	23.3028	19.6389
		21	20.5949	18.4885	17.41	17.2829	17.4159	19.9474	23.7859	19.013	20.2709	27.4063	33.6551	38.4039	44.7662	43.8457	50.5245	51.2222	51.4314	53.3896	44.404	44.2476	36.0595	36.8384	28.3341	25.8055	28.0928	22.7061	20.3261	20.8929	15.9982	21.4661	20.3733	16.7955	16.4346	17.2649	16.8291	17.0477	14.483	15.3285	14.39	15.3084	12.3507	16.9514	14.9423	15.5308	16.8724	14.4387	16.9595
		22	19.4616	18.7879	16.8991	20.2196	19.8085	21.0634	29.7483	32.0648	40.4174	45.2452	60.6456	70.6232	65.1443	70.0335	69.6982	69.5747	77.9998	47.8485	47.1442	37.7552	51.4396	44.5738	45.5048	42.1206	30.2427	34.9809	31.2453	31.363	23.9443	23.2212	21.7392	24.9133	19.4459	18.4246	29.6658	29.273	31.2299	33.0112	40.1452	37.9982	39.7367	37.7597	39.5071	38.9327	35.2916	39.3344	41.3885
		23	18.6063	21.4379	16.7979	22.1444	30.0006	37.2634	54.7533	76.7202	95.7932	109.841	134.489	162.135	177.85	196.339	212.365	234.23	248.619	263.129	260.828	250.566	246.864	222.939	202.179	203.456	184.756	163.185	151.098	133.143	114.196	99.8241	100.199	83.5257	80.5303	70.784	70.8155	64.4505	63.5804	62.5637	57.7844	57.0522	58.3886	60.7076	54.4382	49.8469	58.8545	48.731	47.3778
		24	19.7837	17.5418	19.3456	26.3491	30.6148	41.1965	42.158	51.4866	59.132	62.189	65.4264	59.2713	60.1807	53.2562	50.7876	45.581	40.8935	36.5254	31.6822	27.8026	25.2364	26.1085	25.526	28.5639	29.0895	27.1623	27.7112	27.9593	34.1845	30.7269	34.7715	38.9452	48.5368	48.1179	53.3031	46.1952	63.603	55.7721	66.15	72.366	72.7284	81.2532	82.0509	95.0404	107.439	129.729	165.955
		25	16.9037	16.1886	15.7334	15.765	16.6839	21.0202	25.7931	24.6007	24.7772	32.0093	33.5557	40.2977	35.7034	38.9464	35.0298	35.0465	36.0272	30.8531	30.8776	27.2952	28.2034	24.7304	20.8607	14.6018	17.4214	15.7032	17.7308	18.2386	15.8617	18.0767	21.0656	18.527	16.6117	16.4959	17.2228	22.496	15.8073	17.9292	19.4217	16.7658	17.7889	20.6845	20.1625	24.9714	19.0662	21.9255	23.3398
		26	20.7981	18.2711	18.428	18.7842	25.8188	26.4418	38.1706	43.3346	55.1476	56.5968	56.7612	63.1963	65.9115	54.4294	48.5335	46.0569	44.002	39.1265	31.4794	34.826	28.8772	25.5072	31.6377	27.0409	30.393	26.0906	30.1123	25.7389	25.4507	23.2427	11.9104	13.6252	12.6007	11.9424	17.2588	12.7347	23.0635	14.9533	28.6329	23.9769	33.0591	31.0869	40.4099	40.5252	34.4818	30.9632	39.7479
		27	17.8443	18.3758	21.5813	18.8366	21.0693	22.1314	17.7165	24.1865	29.2542	24.6543	32.8902	35.1595	38.3936	39.727	44.2649	43.2984	44.0815	36.8408	35.2566	35.2505	31.7222	29.5704	29.4065	28.2964	27.3717	34.4871	27.9744	34.0307	33.6364	32.9941	31.3455	36.2319	35.8366	30.0934	36.9489	35.064	44.5631	35.0841	36.1915	39.3926	37.6674	32.6309	25.2136	31.5684	26.1495	27.0011	27.066
		28	20.4043	20.2938	21.7406	24.0064	37.0304	50.0282	72.1053	86.2072	103.809	125.051	142.621	163.054	175.847	179.316	176.079	164.791	167.325	153.615	134.768	110.765	90.3766	81.7626	69.3225	57.3432	55.9501	50.5806	43.2729	42.8468	44.5195	39.237	33.1567	31.5685	31.3563	26.4001	22.711	25.1093	29.9185	31.6295	26.5122	27.2966	28.1644	28.0931	27.3563	31.5318	29.4135	39.3472	31.1378
		29	16.2034	19.5841	20.8006	23.7825	23.4297	22.1576	22.5738	23.2283	25.4787	26.799	29.1065	32.036	41.8117	47.039	52.8194	57.1855	58.7903	62.301	61.2512	59.268	49.7285	41.1393	35.2383	30.0516	24.2734	21.6698	15.7113	22.0892	19.8346	17.8831	18.2136	21.3523	16.8539	20.3116	19.0135	17.1619	19.0479	19.8747	16.6657	20.4839	18.4791	18.3641	20.2529	19.8534	18.3783	22.7115	17.559
		30	15.6719	16.0188	17.7566	22.0798	20.2957	28.0613	34.205	38.7431	43.682	59.3414	63.8054	78.0631	82.7398	80.6278	88.8859	81.3999	76.3034	72.0447	60.7426	54.704	52.3643	45.3179	39.8573	41.1564	32.6325	34.7671	33.3784	34.1216	39.86	43.5702	40.4637	43.1261	44.5179	46.1091	41.1662	42.3931	42.7921	34.5452	33.4955	33.6392	32.3531	35.4463	36.1237	41.2116	39.1307	47.2047	43.7173
		31	18.3454	15.6424	19.259	20.4293	16.3032	22.098	23.3094	24.5207	27.1955	28.2361	34.3449	33.0673	38.1926	40.6827	42.5355	37.435	40.3641	43.3174	37.0537	35.8391	32.7082	29.4247	27.1184	24.6264	28.4326	29.1511	22.8913	24.4267	24.2707	23.234	24.7197	28.8783	29.7316	24.7907	27.6637	33.1821	33.118	30.1614	30.6042	31.2036	36.8409	37.985	34.9229	38.0333	34.9428	39.1781	50.2334
		32	13.9821	13.5998	14.5381	14.6584	18.1865	22.7528	23.9719	26.0984	38.0012	45.7984	54.4058	61.6048	74.1746	81.5656	89.904	113.007	90.3703	81.8671	62.8281	61.3386	52.1657	33.0825	31.8845	26.1788	22.6925	24.2999	18.5167	20.7572	18.103	19.3118	16.5411	17.0918	18.0295	13.0263	12.4797	16.1279	17.9671	16.6019	13.5944	17.3051	17.7813	16.2476	20.1104	17.8991	22.0869	29.0345	27.9932
		33	21.8046	18.0716	20.8103	19.9922	17.2469	17.6645	22.2007	28.9882	21.4723	33.145	31.8465	41.2765	43.447	47.6351	49.0643	48.2123	44.1624	44.4165	39.2393	33.8725	31.3008	33.4967	28.3037	22.9164	24.2798	23.7781	23.3454	21.5988	18.5998	16.3716	20.5013	22.3573	26.0699	28.2659	25.9191	33.7338	29.7276	35.0951	38.2031	45.0861	44.8473	38.189	39.7211	42.5886	31.827	36.6779	39.2906
		34	21.4736	19.4075	21.5798	33.2606	51.0769	90.1492	137.81	191.558	251.334	299.057	375.218	430.204	507.792	582.476	654.927	713.216	785.179	836.496	862.043	962.871	998.464	1037.79	1068.61	1071.38	1061.81	1142.96	1126.77	1134.56	1088.3	1090.99	1060.8	1047.3	958.611	878.646	895.248	784.064	736.846	652.517	605.382	562.776	469.175	400.451	300.048	242.913	180.248	146.033	133.419
		35	26.218	18.4754	19.4125	19.4654	23.0307	24.6931	20.5355	22.6788	36.8732	25.9196	40.8434	42.2447	50.5832	43.2548	48.8389	44.1826	45.4497	43.143	45.5843	34.0548	30.8384	33.9465	30.7871	25.7043	18.6605	18.8427	21.9808	30.1481	21.615	22.3624	16.2589	19.0129	19.5438	19.3869	15.4265	17.356	21.0385	16.2692	13.6349	15.0398	13.6585	13.1096	16.3358	13.8221	17.6964	17.9916	14.7167
		36	18.5878	18.9404	20.2626	19.2088	16.5448	17.5546	21.0675	28.9133	26.393	28.6321	35.0332	39.7234	44.673	46.8726	48.5797	41.9624	38.5629	36.484	36.2174	29.4395	29.2576	22.8972	22.1873	22.7394	17.4735	17.5228	23.4622	21.8011	25.5932	21.6859	23.3151	26.6991	28.8516	32.3194	50.6659	60.5016	81.6584	118.466	148.236	179.722	206.747	259.847	289.982	330.159	363.433	396.944	458.305
		37	16.109	18.2609	19.8935	18.568	19.2895	24.7548	27.9391	28.6105	31.8982	37.9127	43.526	42.4246	47.3182	52.4238	53.3561	53.857	63.5378	56.2296	56.4395	63.3135	56.0251	58.277	53.4527	53.8416	51.3225	51.17	49.9869	47.6858	51.1255	45.7527	46.125	40.9995	46.1321	49.5667	53.1868	54.3696	61.0491	56.8049	58.7949	68.3388	68.0282	66.5882	80.7113	81.2593	85.5026	90.7865	102.83
		38	24.2026	24.2821	22.4901	24.1948	24.5273	25.841	31.3535	33.8466	39.4664	48.1473	52.7855	56.6426	58.4821	65.8389	66.5547	76.4205	79.6297	73.6465	69.963	73.5027	77.1737	74.6378	73.7115	67.3978	61.6978	60.1525	50.0872	47.5852	53.6145	42.1555	42.92	40.222	39.0504	39.9238	41.5856	37.0662	38.4329	32.9917	38.1984	33.3009	34.447	30.4546	34.6516	27.8659	24.1508	22.1216	14.9171
		39	15.1823	14.9055	15.0006	14.5199	13.8546	15.6885	15.8678	16.0371	16.1663	18.2969	18.3763	22.7508	21.1554	22.0812	17.727	18.5663	17.8683	14.0591	14.743	13.8849	13.4826	11.8851	12.3457	12.8443	10.7838	8.89661	11.8482	12.2847	11.2522	11.4534	9.45763	11.6124	10.7296	9.01524	12.9553	13.3043	9.53993	9.91708	8.72647	9.19884	12.1704	12.8928	10.7709	14.0277	10.7444	9.72659	9.74423
		40	11.8429	13.4737	14.215	12.2093	16.0325	22.8257	24.2104	21.5984	30.1278	31.2343	42.0118	48.1339	48.137	52.7284	58.0713	54.3895	52.226	42.0852	29.5643	29.716	29.2806	19.1377	14.1483	15.1101	10.6853	10.1482	11.3534	10.895	10.0487	11.1415	14.5529	12.081	13.4205	12.4515	17.4434	13.699	12.2042	12.6708	16.1769	14.7416	17.835	13.5217	14.0986	16.1091	10.2271	17.0419	11.986
		41	17.2955	9.95767	14.2823	13.5088	16.5582	24.4039	25.2001	32.7483	34.0425	44.9001	52.6114	57.9672	67.4207	73.8715	74.5079	83.3935	75.0393	70.6237	62.2906	55.8705	44.8756	36.3886	30.9329	29.4758	20.9885	22.9922	15.2768	17.8515	18.6411	19.7943	18.4399	13.6962	20.1951	22.2515	16.0713	16.6454	18.2625	15.8192	16.2412	15.5586	15.3073	14.6051	14.0025	16.8688	15.5291	14.3529	14.9005
		42	16.9914	19.4339	19.7085	24.1369	24.0168	32.4343	48.8021	57.3849	72.4147	91.7277	108.042	121.879	142.902	158.239	167.901	190.283	204.375	226.466	218.278	242.595	236.997	239.157	243.562	247.675	243.01	221.999	206.576	189.586	178.105	170.666	157.74	143.282	128.819	127.776	123.838	123.816	115.282	126.302	116.642	84.9976	81.1327	81.9058	96.3185	106.908	125.152	153.83	211.552
		43	11.0837	12.1308	11.3481	11.4349	10.9723	13.0014	14.5653	18.4494	20.7501	23.3834	29.0742	27.9968	33.0896	33.6851	30.8676	37.654	37.795	23.1074	23.0074	21.2143	16.7495	14.4736	14.672	12.0873	7.88508	7.56511	7.2362	7.68922	13.3104	12.3114	8.02511	10.052	11.0218	9.30385	6.54125	6.09288	13.327	9.87928	12.3497	28.8779	23.5955	17.7599	21.8822	17.5231	15.2618	15.2275	14.3173
		44	13.0449	11.7101	13.3105	17.5349	15.2355	19.0994	24.3039	24.0589	19.6754	26.7641	25.2977	22.8383	33.0634	27.1228	29.144	26.1506	26.3248	19.7552	20.5492	18.7256	15.0278	15.1938	12.5196	12.5814	13.866	12.4239	10.4489	9.86908	12.5933	11.3488	10.3905	9.14323	10.895	13.0158	10.7693	13.1632	12.158	10.0427	11.4143	12.0154	10.6357	11.1462	15.8194	14.3372	13.5779	11.984	16.6406
		45	14.2206	11.8336	14.191	16.8432	18.4883	22.6559	24.2912	26.5335	32.3359	31.8417	40.2795	48.3161	52.1642	52.6366	57.1132	70.7163	72.9253	64.0648	74.201	77.018	80.2201	75.0369	73.7246	69.4535	74.8633	69.2046	61.8582	56.8713	46.2204	39.6658	33.3948	29.3881	22.433	21.5119	18.5778	20.1128	17.0385	18.2073	17.7952	16.9144	18.0928	18.1223	14.4555	19.8703	15.8457	16.3038	13.5621
		46	13.1823	15.1325	16.969	16.7994	17.2734	16.0255	20.8677	23.766	23.2379	33.5115	37.6259	50.8077	58.2437	58.3077	57.104	49.1049	41.9058	29.2241	25.7782	18.2783	17.4996	13.3575	14.3459	13.1121	11.7475	11.0173	12.8169	10.423	11.7597	11.6327	12.4539	16.895	11.7056	13.3185	14.272	20.6368	26.3944	44.6106	70.1171	108.286	138.785	164.393	216.19	269.412	325.368	363.428	407.782
		47	14.3902	15.8948	18.8353	20.229	21.4898	25.4202	33.4909	35.3058	40.2755	49.0027	45.3727	51.3875	53.6482	56.5235	55.9369	61.3283	56.4379	59.2644	57.1576	52.0818	54.9517	55.2518	48.9641	45.4189	48.4453	50.4393	48.0316	46.6081	47.6505	44.5205	43.0982	32.3997	27.1264	25.6987	29.4143	30.972	22.4766	26.3629	36.452	36.4364	39.6271	35.9458	35.0931	36.5024	36.9882	39.9666	35.0325
		48	13.9306	14.2407	10.2075	10.8998	12.7847	13.7769	16.4889	20.9233	24.0895	24.9191	33.1437	33.8315	42.9969	44.035	52.4971	53.3121	48.4025	43.5205	35.6151	32.6667	35.3882	26.6721	21.9963	19.7759	22.4707	21.9514	18.8998	20.0338	25.7397	19.1809	16.1183	19.7443	18.4173	14.6485	11.9743	10.8455	11.7523	9.85432	12.1394	14.5491	14.8246	17.6432	21.8191	27.2395	46.9175	54.5654	61.5426
		49	16.173	11.797	13.1396	14.8828	15.7939	16.8728	14.2558	15.0465	17.4234	18.7168	23.8227	24.9326	31.9688	37.3775	39.9513	44.7257	44.5723	44.4896	40.2667	42.9356	33.1789	39.5968	29.1657	27.5421	22.5702	19.8147	13.0488	16.0195	17.5982	17.2925	16.5076	16.2026	15.5003	13.0646	13.2401	12.3842	13.1334	16.2212	12.4036	11.06	9.16457	8.6984	8.2232	10.5915	9.30289	10.6948	11.9438
		50	17.7972	17.5593	16.3865	15.1033	13.8734	13.5495	15.5778	16.3086	17.0525	15.6562	18.572	16.7885	17.7648	19.0095	17.6219	20.2953	21.0341	21.3083	17.7549	20.8558	19.2762	19.1557	22.6528	18.6302	14.9536	16.8408	20.3752	20.0318	21.1869	19.9184	16.1847	22.9342	22.4854	19.4691	19.1322	19.0262	16.6931	17.9271	18.961	20.0334	18.8183	19.6743	17.4123	20.8341	18.4397	20.6782	16.8376
		51	18.5765	20.6957	22.0656	23.5777	16.2619	19.9697	20.8737	30.0655	34.0971	43.079	45.3558	40.7476	49.9383	50.8786	46.6739	39.9188	31.7952	27.5537	24.1928	20.0547	15.1578	14.7819	18.3267	18.1827	21.693	21.9097	23.3982	22.6271	24.2443	27.78	24.5162	23.2292	27.7699	28.451	29.3355	31.3218	28.5086	32.1417	33.1667	30.9808	32.8519	33.9989	32.6126	32.1462	35.2686	32.9647	42.0707
		52	19.8006	16.1469	14.4369	14.5035	21.2092	24.8125	32.4813	41.2723	45.2624	55.6753	71.0596	75.9789	90.5751	96.6524	102.773	105.874	99.7458	84.3805	80.1786	73.1477	66.8249	58.6896	42.9744	47.7006	41.7388	32.0104	33.9125	28.1907	30.3835	25.588	25.2871	25.4265	23.0513	20.1456	17.1584	24.2329	23.1257	20.5851	23.4685	28.9855	43.9407	62.1866	103.356	131.54	168.905	187.974	232.984
		53	13.5491	13.4535	11.3129	13.6533	19.7498	26.623	37.2382	47.3797	64.9236	88.9627	109.116	132.874	167.547	193.631	220.521	247.258	270.283	280.147	290.764	305.519	314.749	327.928	312.976	324.746	333.364	333.336	324.368	336.295	335.63	341.336	328.947	319.493	327.627	325.092	317.05	307.664	294.653	258.622	242.326	211.492	198.676	166.89	154.679	132.207	109.088	93.792	85.8037
		54	13.8228	13.9136	15.1256	14.6224	16.8216	15.352	17.6166	17.5659	19.3869	23.3216	24.5678	23.432	24.3197	19.2001	21.1607	18.4849	19.4368	22.6572	28.7793	24.6296	23.6328	20.9532	17.2769	20.7062	17.2261	14.1529	15.0456	14.3434	17.9679	15.2328	15.934	14.6135	15.8393	17.981	18.3405	14.6491	14.9724	13.5939	13.8993	9.48478	11.3588	11.4752	11.3216	13.0192	15.311	10.4568	13.8923
		55	15.8003	15.0581	16.8996	16.7308	16.8404	20.131	17.7131	21.1013	18.38	18.1189	25.0771	22.6832	25.9842	28.5933	30.4599	36.1163	32.4966	41.7857	47.9885	49.5778	51.1261	56.0476	51.7598	53.6782	54.3408	43.3108	40.6146	38.4349	42.4357	30.0519	27.2431	30.6774	26.9723	26.2833	24.9213	20.2903	17.1982	17.1696	16.8546	22.2938	20.2683	27.0486	32.8611	32.5303	32.4458	32.5728	35.9185
		56	14.3004	14.1083	10.0855	12.6541	15.2791	16.5069	18.805	19.7367	19.0364	18.0862	17.9718	20.6915	23.1607	26.7039	33.0504	26.9071	25.1462	23.2928	25.0533	22.198	22.3585	20.4267	20.8001	20.6714	20.3046	23.6744	19.0382	17.317	18.8715	19.3161	18.0729	17.4224	20.2135	17.6914	21.6041	20.1376	20.3454	15.3741	18.3879	17.1807	20.4045	19.5311	15.6135	13.8354	20.5971	13.933	15.4298
		57	20.5483	15.9179	16.6435	18.5076	24.7596	33.0104	56.5047	68.7476	91.086	112.804	146.152	163.396	204.768	230.807	249.893	296.656	295.782	298.493	306.691	334.421	349.946	368.957	353.814	388.11	401.401	399.835	392.395	386.699	370.173	358.672	331.283	295.919	267.685	262.936	240.8	229.261	213.66	188.735	167.774	160.803	147.82	132.494	127.811	110.958	104.262	97.2107	84.4275
		58	12.1638	11.2526	13.4665	11.3193	10.8997	12.6115	11.1134	11.4092	15.4133	17.9481	16.6549	13.7192	15.162	16.5542	15.3417	14.6961	17.9115	14.3865	12.2759	13.1831	11.4159	13.0246	12.7345	13.2136	13.6602	12.2139	16.6994	14.4277	13.4701	13.0919	14.7719	10.6188	13.3795	14.1135	11.4516	10.2829	10.9616	9.06411	13.4345	13.1007	11.6066	11.4369	11.4632	12.7497	13.7594	11.9619	11.0674
		59	11.8301	11.8607	12.7422	10.7288	10.9075	10.7582	12.4273	10.6149	11.0595	11.3043	13.0403	14.6728	13.4764	11.6703	13.0895	10.4047	11.4122	9.22872	9.76274	8.43371	10.0829	11.2318	8.00382	8.37809	8.43145	7.07064	8.61577	9.63114	8.56616	7.26544	8.80536	6.71335	7.254	6.81337	7.51906	7.13235	8.12187	9.09721	7.04986	10.6388	9.3903	10.1579	8.06766	10.1568	11.7656	11.2061	9.91807
		60	14.5796	13.4737	13.4244	15.0902	14.1236	16.7844	18.5981	17.4154	21.4275	22.5547	21.7425	22.9791	22.6865	20.2031	18.4254	18.5158	17.7153	15.942	13.2846	17.3074	15.2834	18.0435	13.7694	11.6258	11.4398	11.9767	10.6882	11.5251	11.3944	11.8826	14.4659	11.7993	9.27927	9.89846	9.65039	11.5347	9.61491	8.08629	10.2289	12.3408	10.976	10.1926	11.5293	13.906	12.8285	18.2551	27.0493
		61	10.4747	11.7487	10.1831	12.4277	13.3048	15.9724	17.2779	12.7639	20.8115	19.1909	24.4701	28.5259	36.5131	34.7652	43.5697	40.5335	37.4456	34.3833	30.9779	31.7403	23.3612	21.7163	20.243	21.0209	20.7332	18.431	19.7692	17.9071	16.6287	14.5502	15.9383	14.7431	13.3649	13.6538	12.5701	11.2532	14.4813	16.6624	14.9999	14.9084	18.126	16.2197	16.2886	14.7339	16.9976	17.4166	24.1845
		62	13.2686	14.9842	13.8228	16.9852	13.1893	17.1638	15.7357	16.0198	16.2593	20.4233	26.2026	25.2018	31.9846	33.7575	40.7428	44.8929	46.251	46.5249	42.5251	53.6014	42.1596	38.6115	39.8402	25.0652	22.9121	17.7274	18.9199	15.3536	26.2149	22.2823	30.1425	35.3485	38.3742	58.1012	65.4487	95.8596	132.029	162.776	194.833	236.846	280.421	317.893	414.001	473.765	533.166	568.321	616.13
		63	18.2747	15.355	16.6977	16.6425	19.1027	25.2738	31.6686	38.7075	45.1119	52.5915	63.8763	63.5614	79.3118	89.9513	97.7958	102.867	103.685	108.388	109.762	116.637	109.398	94.8593	95.5881	92.8518	78.6277	83.1941	78.0457	70.6687	67.1931	59.0205	58.3173	57.2223	51.3153	48.6767	50.2647	49.4531	45.9313	45.6858	44.5143	42.2452	35.0892	36.1498	25.8465	25.2202	23.6084	22.1152	23.7305
		64	20.8787	19.5961	18.4871	18.5952	19.8415	21.1192	24.236	28.1079	27.2562	28.3402	38.1784	39.0135	36.5324	41.0721	36.6554	35.9728	39.648	46.0541	46.4893	49.1159	41.9142	45.484	43.0865	49.5779	49.9322	51.4864	56.1201	51.4217	53.7367	56.6903	66.7778	74.2842	72.0264	75.8443	87.5119	88.103	94.4799	94.9885	106.792	108.743	114.659	123.362	118.305	121.472	133.296	140.242	143.531
		65	10.9664	13.7832	14.4378	15.6516	12.2802	12.8765	13.2344	15.5053	12.8385	18.5132	8.78161	9.59879	10.5066	10.0954	13.5248	10.5379	12.2832	10.6697	11.3906	10.638	11.3066	12.4558	8.05492	8.95759	8.13443	7.10806	9.28583	9.39085	10.6106	12.0772	10.8949	10.4388	15.9488	19.8099	20.0589	18.3165	22.7885	19.8629	23.326	20.2758	19.9645	23.1858	20.3251	22.4364	16.2614	17.2182	13.9355
		66	18.7617	17.1474	22.4915	20.9126	24.4048	38.7809	48.1928	64.3964	76.5668	80.5077	97.367	113.498	119.829	121.522	118.486	128.462	129.522	123.673	117.09	118.55	108.531	95.7854	80.1911	71.1997	60.4737	61.3971	52.6445	52.0824	51.2211	45.3581	42.3002	42.4421	46.2591	44.9102	44.615	43.2616	47.576	47.403	53.2943	61.5941	56.0255	59.8203	60.8254	53.7445	59.6849	68.8605	75.057
		67	13.3357	14.4331	12.3653	15.6593	14.5557	14.5144	11.5335	10.9741	13.8006	12.1373	18.2183	17.6361	12.8386	16.5133	11.0953	10.7932	11.8787	10.8839	15.5224	10.581	13.623	12.9649	12.1887	16.7722	15.5761	16.7689	14.9732	13.5685	12.2026	12.687	11.8905	12.3117	14.1025	13.4313	9.15965	10.4761	9.13953	9.35897	13.3359	8.94484	12.1147	13.5227	12.8448	10.3268	9.93434	11.223	10.4419
		68	13.8898	13.608	14.6471	15.9622	15.1363	20.91	23.2194	33.7298	39.5481	43.29	51.9164	63.2139	73.6084	86.7572	91.5278	87.7426	88.6407	85.6158	78.9793	72.1828	65.3723	64.1533	58.1159	53.7772	47.447	37.7769	32.9692	31.288	25.9141	18.1754	15.4982	14.825	15.4725	15.405	12.9118	13.3067	15.1374	12.6029	14.1179	9.24552	10.8282	10.9079	13.6261	12.5054	11.4222	11.0163	10.6801
		69	21.0727	20.7431	15.7167	20.2365	18.2679	24.1333	26.3814	27.5481	35.2478	36.3379	34.1289	34.0814	31.5343	32.9511	37.9678	37.6894	28.6932	33.612	33.8388	30.5469	31.4858	30.3138	27.7157	28.1237	18.6344	21.2359	24.4693	22.8006	22.6165	24.292	30.556	26.8232	27.5223	25.6499	27.3893	33.2309	34.9517	24.6089	32.0292	36.1262	36.8657	28.8855	30.3841	35.0435	34.2564	29.6884	28.8697
		70	15.4807	15.9478	19.7843	21.9336	21.6162	23.8483	29.8691	38.9143	43.3869	46.5992	52.1545	54.8414	65.2871	68.4316	70.1314	74.374	76.3482	74.1518	71.8878	66.1488	52.9342	51.0385	45.3084	47.7711	41.2303	37.2576	32.681	28.5715	24.4943	27.4139	23.9485	24.7714	21.4811	17.5795	14.4097	11.4377	12.2205	9.21978	9.08843	10.0321	8.60433	6.78358	10.3776	11.274	11.7834	16.4102	26.9587
		71	13.8901	15.5846	19.7204	18.0098	30.8413	27.0629	38.0807	39.9085	50.4491	61.9073	67.7733	79.5502	81.2434	90.6915	100.037	107.771	102.122	88.3567	85.4334	83.4874	77.2868	64.5552	47.7864	45.4422	40.9359	42.3383	31.6802	33.4083	32.0384	32.0168	37.4952	31.2279	35.4667	26.5054	33.6267	23.5394	23.0219	25.5203	18.9688	17.0907	14.6784	21.4509	21.2957	27.2484	25.7469	28.1282	29.5806
		72	16.5342	14.3698	16.5998	17.5502	17.8153	18.8633	22.2756	24.636	24.8331	25.9245	23.702	26.8712	28.054	30.9322	27.3694	30.0721	28.951	29.5824	29.0249	26.9361	29.0737	23.3327	22.0746	15.6263	17.5601	14.8143	14.6533	15.2624	14.5273	12.459	12.0024	14.6073	14.5072	15.2857	17.3305	17.0272	13.8147	14.1081	17.368	18.4925	20.8675	14.9822	18.6066	22.8865	21.8159	19.178	23.8189
		73	15.6531	17.5027	14.6379	15.2188	15.3063	18.9592	14.5884	19.4539	19.5467	17.6732	24.9563	21.1744	26.7358	29.5965	26.6148	28.972	28.679	26.3392	28.914	27.1738	24.7701	22.4037	23.5402	21.1273	19.3603	19.2435	23.2699	22.579	20.1517	20.0416	22.458	20.2822	24.3112	23.6102	20.5002	24.0695	19.7244	18.635	21.8754	16.9926	19.8841	20.7143	15.5136	15.1758	20.2485	18.246	17.9011
		74	35.2185	33.611	30.868	31.5609	19.9348	22.5634	22.6847	25.7749	26.2105	34.0216	31.4474	33.6973	34.333	30.7101	38.9062	38.0722	31.6699	26.8918	27.94	23.2071	25.5072	25.3219	22.1724	18.2161	16.0623	15.194	15.9275	14.818	14.6176	14.0895	13.6298	13.8691	12.3553	14.2584	14.0625	14.7182	11.6764	11.6784	17.2582	15.1345	16.8753	12.3931	17.2091	14.6653	14.099	17.4062	20.8
		75	16.1911	17.0229	17.2042	14.4073	15.4884	20.178	17.5437	23.3803	23.5449	23.8863	25.4812	30.813	31.2521	28.5164	29.9474	31.3402	28.5014	20.8949	24.3742	17.3413	19.2747	22.7062	18.5731	18.1542	18.8699	16.6333	17.1742	13.5843	16.7223	16.3139	14.956	14.9867	15.7472	12.6079	15.0128	15.6775	16.5679	16.0927	14.1596	17.1219	23.9645	28.8035	38.9291	54.8717	74.0603	99.8221	120.603
		76	12.4472	13.0239	11.9502	16.2152	16.9547	16.5968	18.2848	29.0717	33.7096	37.5163	43.2157	44.1482	42.042	40.3272	45.7382	38.6947	36.1415	35.6023	38.359	29.3499	29.1266	33.1275	31.7043	34.1961	34.7352	38.0605	32.4443	29.6382	32.55	34.173	37.5693	44.0797	42.8876	49.3813	52.0669	49.4967	53.933	59.7989	59.4261	52.5796	47.0034	48.9129	49.385	51.8552	54.557	54.7601	67.4278
		77	14.9009	15.8825	15.3222	14.2469	17.4343	21.2571	20.411	19.3235	19.5091	24.4271	27.1345	27.9365	33.9529	34.1186	40.9145	39.6744	43.231	40.3558	42.0573	41.3079	42.7708	34.8512	36.8102	37.4823	35.5275	36.8196	33.7196	33.4302	30.1813	24.5408	27.7224	16.7198	14.8365	17.9283	14.3329	14.173	14.493	14.6116	22.1848	25.8045	19.3143	19.8717	14.3036	16.2856	15.5521	18.7869	21.5512
		78	12.8335	11.7523	12.7245	10.8632	14.4305	12.8427	18.5806	19.3892	20.5408	27.553	32.5903	33.2775	39.6124	39.794	43.8215	47.9582	46.9032	47.9535	50.8349	45.8031	45.3884	45.8883	46.9975	38.8001	30.8454	36.1657	27.3086	25.028	26.079	20.244	22.118	22.8886	26.2904	25.6141	26.7775	32.9126	43.6618	62.9015	84.3297	113.056	153.359	199.373	247.601	281.793	325.652	374.953	452.566
		79	16.4869	17.4524	17.2008	20.0175	18.5342	18.2003	19.0431	22.2675	21.5943	24.0662	23.1048	25.7775	28.1719	26.3674	24.1218	23.3467	19.5979	16.682	14.4934	17.0937	19.7002	21.1427	15.5154	17.8269	17.7793	16.3071	16.2325	18.8185	15.738	15.3569	17.5033	15.4979	17.2184	13.6007	14.6119	17.6764	21.838	20.2585	22.7802	30.2129	32.0242	40.4054	50.7473	62.2198	75.6799	95.1433	127.449
		80	20.2712	21.5327	19.7138	20.0607	23.6197	22.7734	27.6985	30.9888	37.0632	38.1886	44.3401	50.6027	52.7158	52.9372	48.6321	53.7896	51.7844	45.448	41.6124	40.8398	42.9544	43.2056	42.8973	33.7968	36.6172	40.9098	34.6851	33.1186	29.6565	28.4367	27.6687	29.0198	22.1918	20.9499	22.9097	20.3717	23.7951	19.5234	19.97	17.3769	23.6218	19.7337	18.2376	18.2672	16.5362	17.3735	16.8342
		81	16.2841	14.6718	16.1516	13.8955	14.3331	20.8717	22.9436	24.0293	26.9612	32.197	40.2713	43.5191	44.781	50.8764	57.0158	59.0781	60.7227	50.3602	46.7929	37.4886	35.46	27.9552	18.9441	21.1455	19.343	16.7282	13.363	16.5828	20.2129	16.6779	15.7301	14.4992	13.1903	15.308	14.1632	14.2164	13.1764	12.6876	11.357	12.6412	14.106	13.7288	10.9716	17.8134	13.7617	12.0847	14.7682
		82	15.6095	20.1233	16.5583	23.074	25.4205	24.8321	28.9741	31.9922	34.189	33.2701	42.1022	50.2521	55.0057	57.3998	61.3362	69.5958	75.3158	75.8916	76.3648	83.2407	88.4202	87.1003	82.97	82.9363	75.8397	74.1815	73.275	71.5175	73.8018	66.6829	62.8542	62.1843	54.7414	48.2069	48.7961	42.9769	45.4291	36.0646	40.1791	36.0283	36.2766	35.807	34.2123	35.3749	28.9886	30.0161	30.8097
		83	13.8434	12.0069	15.6518	16.8011	16.6827	19.8324	23.326	31.1857	41.5475	46.0546	48.3078	53.0975	56.635	53.8616	40.4525	41.7777	44.0807	37.1346	33.5055	26.229	19.5584	17.9872	12.1243	14.8937	13.4153	12.5158	12.7211	9.32941	11.8312	8.12015	11.9739	9.8427	14.3014	17.7753	36.4969	48.3206	82.3118	107.021	147.24	195.082	249.661	297.032	351.89	393.696	444.749	524.452	567.62
		84	14.9329	15.2951	17.8371	18.5624	16.66	19.4525	17.9944	21.8728	22.5578	21.1061	26.0759	25.8885	30.9994	27.2924	26.8556	23.6568	24.4659	19.4561	20.9787	21.8223	20.2733	18.4848	19.2786	16.7202	17.05	14.6711	16.9055	13.4304	16.4738	14.6777	18.5249	14.7142	15.6959	17.3791	13.9468	13.4561	14.1942	14.5977	12.8322	14.0993	13.393	14.6546	13.3982	13.5159	15.4978	12.1021	12.5585
		85	15.9817	18.8294	18.228	17.7253	17.6674	20.5795	22.667	22.1345	21.4435	21.3685	27.1558	24.0802	26.2452	29.4863	29.5743	28.5871	25.4537	25.419	29.067	23.5153	23.0915	21.8476	20.5687	23.415	23.7512	24.1523	21.4443	25.3897	21.2981	20.7051	24.4106	23.4917	19.7004	24.7606	25.3783	21.585	21.5133	20.5517	21.8856	21.0965	19.8286	23.2714	17.3927	20.9618	18.2276	18.5985	16.8802
		86	19.1394	16.6415	15.099	16.9867	18.1689	17.6114	17.6392	21.2769	17.841	20.4162	20.845	18.375	22.3472	26.2685	23.6199	28.8129	23.9793	20.0749	22.9015	19.9439	16.7127	13.695	14.2773	15.0143	14.7178	14.2466	12.6892	13.3749	12.3835	14.0647	14.1035	11.1412	13.2329	11.8977	12.6955	12.0977	13.135	12.8909	14.8938	15.4135	14.2534	19.1338	14.731	16.3296	19.0571	26.6032	42.6768
		87	15.034	15.5101	14.6748	15.8531	18.8463	20.6818	27.6922	38.6984	40.706	46.6767	53.8249	59.5219	66.062	70.1341	71.7139	72.4888	77.3879	74.0709	77.1835	74.1446	62.655	52.9758	49.2912	42.1431	38.6194	29.11	28.2261	24.6757	25.6103	20.1393	22.95	31.5096	23.4422	23.9592	29.8704	25.9362	25.7691	25.1759	28.9413	27.5831	25.2978	26.0908	25.117	27.468	26.9896	21.4979	18.3183
		88	33.2207	33.1966	24.7613	24.6806	24.4888	22.7924	26.5567	24.6725	26.8795	24.3572	27.3237	24.2528	25.8415	28.5274	23.0749	26.8027	31.1453	30.0597	27.8855	34.9456	37.1547	34.4341	28.7026	39.0492	35.7786	27.8875	35.0339	33.0335	34.6381	34.3362	36.2025	33.7195	36.2572	38.7453	35.7587	36.0646	41.465	45.6361	42.6186	41.7038	40.2988	34.8161	39.8545	40.2378	45.8765	58.1148	63.1724
		89	19.3452	16.8322	17.8089	16.7427	26.1175	29.5181	37.0249	40.7177	45.7338	45.4439	49.5714	59.8226	63.5234	67.0289	76.0742	82.8903	89.5106	85.2351	82.5625	85.6961	77.4982	70.3495	63.0679	57.7732	52.0533	53.8798	50.7744	47.4148	43.7717	42.9697	41.7774	40.403	41.3244	37.1601	37.3758	37.9041	37.3708	38.0329	43.1807	42.866	48.6739	46.1707	43.2357	38.0638	42.1766	43.8211	41.4417
		90	17.3441	14.1252	17.9073	14.7846	29.4804	33.6709	43.1635	51.0507	60.5353	64.5767	74.9386	77.1666	84.7039	92.5357	94.0587	92.6779	90.2104	81.6228	72.1376	63.706	45.5195	42.206	34.6764	30.6351	24.97	24.0011	24.4141	22.6459	21.4831	27.6608	25.1135	21.5013	28.1271	23.8676	15.4372	20.2396	20.8004	22.6938	22.9545	14.971	19.4175	14.2731	20.204	25.6232	17.183	17.5763	19.1347
		91	12.9944	15.9885	15.4226	15.9337	14.8003	15.753	16.4166	15.3319	18.0182	18.4199	15.3787	14.0698	16.455	16.7648	15.6013	17.4466	14.9283	13.3732	12.9016	11.9162	15.6546	13.2075	13.3986	12.1029	12.4048	10.9132	12.9987	12.1184	11.245	13.9679	13.8811	14.3985	13.9358	12.7421	13.4882	13.0769	12.2296	9.72173	10.2025	12.5887	10.6844	13.5405	10.8912	12.0088	12.4187	12.1546	13.2545
		92	15.597	13.9618	13.5966	12.7747	17.6974	15.0929	18.9399	25.9034	28.7181	37.3413	41.9857	51.77	55.8147	58.6057	66.7463	72.8818	72.098	67.5006	69.0306	65.908	62.3372	50.0449	44.8004	42.794	36.6729	30.7092	27.6034	22.1538	18.4325	13.3677	14.4268	12.1487	13.0848	17.048	16.936	11.3722	11.4301	8.44584	12.4625	7.93184	7.75361	8.09637	10.1405	9.10913	7.43211	10.9761	7.78908
		93	19.2055	20.1108	21.4019	21.1341	27.114	21.1816	20.7853	24.3606	40.5332	49.3159	55.474	64.094	72.4263	76.4396	79.7882	85.2774	82.0115	72.4212	69.8412	55.5126	39.0232	40.5919	39.1319	31.6616	24.722	27.1354	31.9736	32.0856	30.0271	34.4528	28.3557	29.8885	30.099	33.2048	35.1832	35.8077	41.8011	46.0688	49.4029	63.7563	66.7816	52.9387	60.6321	49.5693	57.6294	75.8211	59.5134
		94	19.7203	20.7771	19.5614	21.1204	22.4848	28.3615	28.8496	30.7339	32.9476	34.2164	37.7255	38.4464	43.8493	45.8696	44.4446	54.7507	47.856	50.2472	47.8014	40.5427	41.9609	37.8202	40.2254	33.2829	28.6532	27.4546	26.5865	29.3794	36.5301	35.0874	36.8713	38.0092	39.4481	39.9871	39.768	38.9417	37.6522	40.2901	45.977	50.2245	43.4137	47.4414	47.7942	52.0226	57.3512	60.4678	67.8531
		95	18.4388	17.3094	16.809	14.2101	20.0007	28.3321	28.0038	38.4051	43.5327	51.8863	63.0721	78.0684	82.3349	85.2527	87.5828	97.6234	95.5666	91.5915	88.9705	90.2596	86.4935	78.104	69.8102	60.8545	58.3552	51.4204	40.639	42.3069	37.869	34.8881	30.26	26.586	27.5502	23.6213	25.9249	14.7974	10.1475	12.1236	12.7681	14.1948	12.2177	7.99572	9.19269	8.10705	10.1352	10.3477	11.3718
		96	12.7929	12.17	10.4288	15.4465	16.2273	22.4159	24.2913	27.5335	30.5294	28.1603	32.2997	43.7219	43.6843	47.4302	47.5322	51.4959	47.6308	49.0221	43.6447	40.4806	35.6437	30.9914	29.042	25.0747	26.1441	26.1352	23.0436	29.226	23.4875	26.4078	26.2433	28.0512	32.3891	32.2862	33.8205	30.9958	24.2472	28.4151	28.8322	27.2151	22.7763	24.0917	25.7557	22.8427	20.3018	18.0286	19.4579
		97	14.1784	13.9064	14.7412	14.5142	18.1233	20.2182	26.6974	29.673	35.9963	44.8904	57.6979	71.2735	80.2747	93.5691	97.0735	97.2636	95.222	91.7901	72.2703	65.9809	54.4323	48.586	40.5048	33.6692	28.3002	28.7426	35.1696	32.492	30.4868	30.1034	31.2016	31.7922	27.436	39.8942	35.7503	38.2839	39.3966	39.2646	42.4853	41.5479	48.1069	50.9263	56.8278	63.907	78.4034	96.3733	130.035
		98	15.2165	13.945	13.9948	17.9042	20.2876	20.5374	20.6695	23.2839	27.2358	30.4447	35.8751	39.4115	44.6079	41.8076	40.5444	45.9452	43.4362	42.1396	39.9997	37.1341	39.0715	36.5208	31.7816	32.6013	28.0845	29.0705	35.8452	35.6886	34.4806	32.2756	31.6576	32.1564	21.3335	35.6109	27.8833	28.6338	32.2963	30.0229	29.437	29.5658	28.0338	30.7462	33.9427	30.1783	35.7465	38.6374	41.7921
		99	18.8316	19.5715	18.4558	18.6186	25.8158	24.2617	26.804	31.0113	31.5103	32.3245	38.0439	45.7446	48.8309	49.1057	49.0992	51.655	49.9399	51.6244	51.4579	46.4888	46.4763	48.0726	42.6445	41.1188	42.5367	34.9439	33.0987	31.153	32.1095	28.4677	26.3869	31.6216	28.7405	28.1402	29.5039	24.9303	24.563	19.9889	22.0213	24.0471	22.3741	23.1232	18.5799	18.8169	16.0627	17.5012	16.7384
		100	19.7183	18.8	15.8608	18.6381	21.8532	26.3282	26.41	30.522	28.0482	30.3415	32.3017	34.1464	34.4854	33.6317	36.8069	33.4971	30.0824	33.9423	32.5784	32.9115	31.1198	28.5723	27.4796	22.99	26.0671	25.153	27.8501	28.0866	25.5658	28.6123	26.5569	29.1757	27.5879	28.9621	28.4219	28.7497	29.3127	34.5998	27.4072	29.6977	30.7412	33.6422	33.9493	34.3787	30.561	31.4298	38.8023
		101	9.29898	11.231	11.3206	10.9793	14.2011	14.1018	26.2816	29.9597	41.3255	56.8306	65.0836	80.3049	94.7094	93.9439	106.43	104.476	107.656	88.5291	75.9871	78.1098	62.7432	46.2403	30.1121	22.2369	19.3359	18.9547	14.6648	23.429	23.8444	27.8962	22.5273	18.4451	20.4245	16.4751	21.6974	27.375	33.2495	29.2799	30.6535	30.8046	33.6865	30.8261	34.8583	32.2395	37.337	41.8845	47.0363
		102	17.7231	19.604	17.5508	20.9358	24.7427	29.5228	25.2583	28.67	35.3963	30.2566	25.3917	28.9715	29.5099	20.5221	19.3638	23.3705	22.0646	22.1788	22.6503	22.2635	26.5885	22.0047	24.9151	20.7749	20.0399	22.6622	31.9213	36.201	36.1006	38.1617	45.1677	45.4738	42.4659	52.5888	59.1227	63.0599	72.4977	72.2612	69.8985	75.8719	71.2422	74.3783	81.353	85.3336	82.679	75.7344	77.3699
		103	23.0169	29.924	29.3339	22.1848	26.5178	52.7194	56.8118	79.6432	98.7914	120.068	134.276	155.133	177.429	178.553	199.964	208.192	215.848	208.056	205.273	192.714	153.954	108.425	88.7455	70.0323	49.2576	47.1608	40.7706	34.3445	32.1184	27.1472	24.9086	21.8416	30.2733	28.3151	22.9863	24.8688	24.7791	27.5187	23.7749	25.8309	24.3722	25.5516	26.3042	27.2953	21.4634	26.2929	23.8473
		104	11.2544	13.4868	12.5742	13.9287	10.5623	13.4244	10.1831	10.9076	13.3225	15.3749	19.8905	18.4919	19.626	22.8801	34.7846	33.7186	32.4811	30.5477	28.2425	23.4989	30.1246	27.8768	35.22	26.0276	21.9096	20.6836	18.1406	20.7711	13.8583	11.3869	9.05113	13.5132	13.3974	15.1317	24.2757	36.5035	44.4114	43.1071	49.123	53.081	52.2663	52.419	59.1455	55.3173	49.9314	50.5476	55.0452
		105	16.8194	19.4783	18.639	24.1809	28.291	45.048	61.0265	83.7115	102.763	135.446	167.393	203.768	237.666	268.895	294.977	316.886	333.498	348.24	368.883	384.219	381.889	382.422	376.407	379.05	347.823	320.775	297.339	289.869	259.578	240.826	206.862	195.724	163.6	141.73	123.754	103.328	81.3007	70.1957	58.4367	39.5383	30.6428	25.5959	17.3431	17.2961	16.1978	11.4509	15.5131
		106	16.0535	15.6966	16.1044	15.9097	15.3639	17.5846	20.8065	26.9935	27.4022	32.6922	33.1674	40.4063	43.5255	40.5706	46.8288	48.0661	43.2927	43.9041	40.5864	39.6205	41.668	38.9118	43.5769	39.0328	39.7935	42.0215	45.5615	42.4692	43.1594	40.5504	33.1542	32.8513	25.5932	16.7826	24.227	18.9205	28.2777	25.9722	24.3491	29.0669	27.0114	19.3924	13.5834	11.5769	9.02092	9.11177	10.8343
		107	15.4612	14.0044	14.4637	14.6978	14.7699	16.3532	16.4187	18.3444	23.4339	24.7304	24.9	23.2583	24.3804	29.4006	24.7718	28.2739	25.842	24.7045	24.6717	27.3322	20.0416	16.9277	14.1171	17.6176	15.4524	14.9614	15.6672	13.758	14.2797	13.9762	13.1627	12.9967	15.1163	15.5565	19.6723	18.5863	13.7016	14.2476	12.3349	16.4637	14.8817	13.9978	15.045	17.5847	15.8211	19.0729	19.1732
		108	15.2982	17.4198	18.9889	18.6337	17.073	23.9736	24.8072	35.4606	41.6865	51.2117	59.9177	66.1473	80.5581	79.891	84.4541	93.6619	88.4205	73.9152	73.8461	68.674	62.7268	54.7336	49.454	40.3554	28.0114	26.4209	21.8961	16.159	12.3766	16.1878	16.338	19.4742	15.6976	17.6625	16.2179	14.8743	13.0236	17.336	17.3906	16.9316	15.3787	15.0875	13.9733	14.4265	19.036	17.7884	15.5892
		109	12.6373	13.687	12.4927	16.9447	17.8846	22.6466	27.1162	34.7649	39.7576	43.0098	39.3438	41.9313	36.0154	32.4805	34.022	26.6123	21.1363	23.5887	17.7383	19.0716	16.527	19.0732	18.1302	12.0999	10.0796	13.2122	12.5625	13.0413	13.5863	12.1051	15.7707	14.5647	15.909	15.4557	16.5638	17.6938	15.4493	19.9739	16.1658	19.4242	22.3123	19.0077	20.8075	19.4135	17.7732	16.7464	23.7494
		110	16.5788	15.5342	13.5771	17.7456	22.5429	18.6841	18.8729	27.5766	28.5407	37.7087	43.9687	51.0842	49.3636	55.3396	57.2254	49.0493	46.9852	40.3551	34.9397	37.1719	31.0277	30.6034	25.6059	27.0103	29.5009	31.6943	33.1669	39.1222	35.0643	32.9124	37.8625	45.1251	43.7685	44.2923	47.1828	42.3234	50.1129	48.3338	49.9827	54.0016	57.3292	52.7175	49.4163	58.8305	54.924	53.2952	55.4513
		111	21.3983	21.7874	21.0735	21.0809	33.6373	40.2005	49.822	57.8868	65.3144	82.9817	100.899	118.098	115.235	125.89	117.472	108.908	105.333	91.4131	82.1291	70.225	60.6865	59.6462	55.4038	50.2362	45.7849	42.9362	40.1134	41.2298	46.288	42.5627	38.6313	39.4724	42.4807	32.5027	39.9173	38.3688	38.791	38.9487	38.58	40.3936	33.9643	32.6101	36.9529	33.031	39.6951	45.1887	55.9495
		112	25.0292	23.687	21.234	18.8873	20.102	22.6279	27.2337	31.2738	28.4298	39.9914	45.0334	52.4003	56.3542	65.1146	71.3616	71.5774	74.4785	72.8696	67.7385	58.5379	52.7547	50.221	43.5935	38.2645	31.1123	33.1294	29.158	38.0963	39.6087	42.8931	46.5184	44.4078	40.9093	49.4253	49.4548	51.1138	66.2157	79.7869	103.161	118.843	144.971	171.449	197.653	225.301	257.955	288.671	322.225
		113	18.4442	19.5703	18.1002	25.3259	31.3532	33.1298	33.4422	38.6639	55.9075	70.0507	78.2513	96.5377	110.675	135.598	154.395	169.187	195.11	207.399	220.13	225.736	217.923	203.743	196.214	185.739	165.053	150.434	139.724	135.083	123.997	111.855	101.328	90.583	74.2198	65.5125	61.9274	56.8261	45.5518	49.5267	37.5772	36.558	35.8702	30.6989	29.7782	29.1822	29.4885	30.9962	31.1076
		114	15.3955	18.3076	18.3902	20.2634	25.9613	25.7144	30.8239	41.4945	51.596	60.5219	68.6422	82.0412	80.2568	92.5074	95.9752	93.7129	102.668	87.942	83.0894	78.9666	68.7913	67.0679	74.0577	75.0246	65.49	69.0851	62.9462	61.8466	59.5093	52.2315	49.7813	51.5991	45.0832	44.4289	52.3239	46.5389	50.1412	49.8735	50.2242	60.2659	56.8767	63.3794	70.0411	81.3896	74.1032	83.4868	96.2708
		115	18.9035	18.1399	17.6384	21.0363	25.4661	33.086	36.7794	38.5703	45.7797	50.9756	61.9168	65.0299	71.0369	82.4575	83.9481	83.6724	86.3456	78.7366	66.9402	70.6775	63.3421	56.4302	51.0784	47.3729	49.0199	50.8718	47.6667	59.3729	51.9347	45.8669	46.7736	46.282	46.8673	48.7315	42.3787	42.5638	40.8859	38.5956	44.0538	46.7855	42.7873	46.934	49.13	49.7415	47.3373	51.5387	53.2634
		116	26.2412	23.3984	21.592	19.5601	21.0938	18.8147	23.4022	21.532	25.0329	30.2073	37.3859	35.4232	32.8417	37.8668	32.6261	41.8649	37.6486	36.4298	48.1865	47.4294	50.2313	54.9887	56.0965	60.1839	61.9103	66.0115	70.1262	74.0547	68.6617	71.8634	66.2834	64.1674	75.6139	71.8824	71.9266	71.2786	68.0367	57.527	54.964	54.2326	51.2727	49.2001	43.412	43.287	39.4571	44.6459	42.7469
		117	14.9788	19.573	15.5835	20.1024	20.2315	21.7967	31.7146	36.5643	41.1617	51.1965	62.2429	73.1083	76.4834	85.1572	87.8257	83.254	93.8337	92.9888	89.4956	82.1707	89.8198	86.8525	83.0114	73.6594	67.6949	61.0459	55.1154	49.8057	41.6331	38.3548	38.9991	37.8549	35.8775	43.1448	46.9862	47.935	45.1496	39.8851	34.8998	30.8252	35.0907	37.8806	35.5886	39.1337	36.806	39.7805	39.4153
		118	12.5904	15.6312	15.7933	14.638	14.1051	15.757	18.4648	29.3878	32.5124	36.7831	46.2957	68.2483	84.9985	42.3293	48.9804	22.511	25.2686	175.202	13.648	12.1749	13.1016	15.0293	20.3342	17.5611	21.5571	20.3837	20.9167	18.9664	12.7457	16.8524	19.3451	15.0081	17.5147	20.9158	26.4222	22.6664	27.9836	25.9661	29.0275	24.7015	18.7836	17.6481	14.1407	12.7414	17.9305	14.1553	12.6762
		119	28.723	31.7905	29.1104	32.7614	36.199	40.9793	47.25	62.1878	67.7761	77.7133	84.2988	97.3994	102.675	113.038	100.875	102.345	88.6941	77.3827	80.0829	65.2102	53.1832	46.0184	36.5356	37.1928	28.3094	28.526	31.6346	27.8965	26.6109	24.3718	28.5684	28.5589	27.3327	25.8481	24.9626	30.0222	23.9349	24.5201	28.3649	25.3496	22.0019	24.2176	28.3454	24.9025	27.9892	25.2359	24.8733
		120	24.6228	19.1636	23.9313	25.02	23.3026	30.7016	42.6938	49.4275	54.7139	65.8388	63.5175	66.8158	56.8671	56.2389	53.1537	43.8189	37.9321	42.5122	45.162	35.2084	29.7865	35.7015	31.0516	31.6058	34.9306	37.7412	40.5648	39.4423	34.0308	35.0217	34.9126	37.5529	33.5083	36.536	33.1951	39.6086	31.7201	40.5706	40.6809	41.8661	28.834	33.5808	30.7517	22.0824	26.0872	26.2707	26.633
		121	14.5385	12.9439	14.1133	17.7349	38.3848	57.9887	89.4571	127.988	167.391	212.309	263.151	350.846	445.289	548.351	648.272	698.925	803.232	887.165	962.585	1027.66	1089.15	1162.34	1228.04	1324.43	1321.9	1437.41	1437.67	1481.45	1482.52	1508.24	1497.63	1495.04	1351.27	1308.61	1364.69	1228.8	1172.17	1058.2	1020.29	938.525	849.768	790.371	748.094	695.911	641.968	551.387	527.174
		122	15.1214	10.3825	12.6298	13.396	17.7607	24.7335	29.9391	55.1022	56.7994	62.439	78.9437	111.839	119.418	141.503	161.483	166.405	186.65	166.909	156.177	163.076	152.732	123.974	106.263	75.0153	55.0866	40.1858	28.9044	22.8465	11.3725	12.9935	10.9564	12.1443	11.2834	12.5946	12.3159	11.2684	15.3361	13.5414	13.4763	18.1652	12.0204	18.45	20.3347	10.8687	12.7813	15.8821	12.2598
		123	14.5499	14.7387	14.5183	14.623	18.2352	18.5326	24.855	33.2513	38.1305	36.737	46.005	48.7674	48.9615	56.6687	58.1805	57.5762	56.5403	63.9547	60.08	53.1098	45.3452	49.9448	43.3462	35.0854	31.1243	25.9927	19.246	27.5347	16.7488	18.4753	20.7231	24.7963	25.7642	25.8535	36.1395	29.0909	36.8592	42.6756	36.2412	42.8581	37.61	37.6612	31.1855	33.2024	26.8942	18.102	21.3572
		124	13.2461	13.8462	12.8173	15.1691	25.982	31.1206	44.3782	67.3706	83.1781	97.825	130.606	146.303	164.388	218.13	252.868	264.928	294.632	271.478	304.99	305.086	302.475	281.261	243.581	214.487	176.545	147.189	106.749	90.3519	68.9093	66.7604	56.2376	53.9197	49.507	43.864	47.2895	33.9357	36.9617	16.9865	21.7084	30.9291	22.3114	24.141	30.6392	37.9264	27.8502	30.7053	32.6284
		125	19.0297	17.402	18.3826	23.1149	23.3354	33.8867	43.4134	60.4076	68.3862	76.3281	95.5455	117.249	131.533	146.404	156.864	168.578	167.976	183.157	191.928	188.909	185.871	187.637	174.955	174.093	153.294	139.071	111.248	105.918	79.2558	65.9689	48.8143	51.5771	36.1762	36.7566	35.7178	29.3155	30.1078	33.099	34.2392	37.9359	34.6835	41.3477	39.8377	39.544	40.1847	59.5743	76.8416
		126	16.8519	14.1807	14.6033	13.4771	14.4216	15.5974	16.4496	18.9886	22.2944	29.2492	21.4775	24.9014	42.4094	35.4303	41.5208	44.1527	46.9992	47.9131	44.6527	40.9229	41.6811	33.5137	25.9938	26.3882	19.3822	20.8313	17.8579	22.1207	20.2318	22.1502	16.0997	21.9422	16.4467	17.2806	19.3295	20.4149	21.8859	17.4863	22.1589	22.2235	23.0976	18.6466	19.2983	19.7465	25.6534	24.2428	26.5011
		127	15.386	13.1075	14.4769	12.7661	15.603	26.9421	26.8354	30.7983	35.1315	41.0835	42.3567	46.9235	43.4867	42.8269	38.3439	30.6268	25.2285	22.4994	21.5794	15.3113	18.1028	16.1297	19.5959	18.6133	18.9767	21.4206	20.5429	23.5669	24.2834	20.4052	20.5717	19.7838	22.6714	19.8222	24.0435	22.2665	23.6475	22.4471	29.3025	33.5976	33.3932	35.7966	26.8806	24.1009	31.7468	28.8363	29.1692
		128	16.371	16.3739	19.4563	15.1909	15.2022	22.4214	21.8091	26.3004	36.6492	36.2671	42.4704	48.6719	48.1684	52.4332	52.9677	45.6099	43.8541	42.1622	41.7441	35.7957	32.1002	33.3439	33.3784	34.0331	34.4373	33.4599	40.1873	37.0471	38.0478	39.4834	27.899	23.2787	22.5166	24.1517	28.3569	30.9045	31.6481	38.3486	42.1775	40.2178	42.0204	42.3889	40.3738	42.3015	43.662	44.1662	54.4444
		129	22.5199	23.5283	20.4958	26.5629	28.2609	40.2043	53.7763	66.2395	81.1856	88.3993	99.6087	127.213	136.157	142.038	163.623	167.878	172.22	156.175	153.138	157.294	146.365	125.572	123.801	110.874	97.1372	85.4332	86.2658	83.19	73.6825	81.024	74.8985	78.0541	76.2573	78.5542	82.0005	78.1766	86.9037	86.3483	84.4032	83.3788	85.2058	92.807	104.201	99.4884	93.1624	110.592	114.643
		130	11.7369	11.4004	10.9814	12.7729	11.4668	11.8023	10.4634	11.4348	11.0505	15.8603	15.8139	17.4088	17.4904	20.8706	18.4321	22.1065	20.1806	19.2609	17.8045	20.3277	21.0854	20.1387	22.3747	19.24	30.4027	32.3173	27.7451	26.0285	23.2308	27.564	26.4027	30.9202	30.5168	26.5896	32.6344	32.4694	33.9433	32.9655	36.4546	40.2787	38.4182	39.9942	40.813	45.3738	43.3525	43.9519	43.206
		131	16.5251	18.729	18.1093	19.8979	21.3502	21.1821	24.2839	24.3413	25.5181	31.725	37.9774	44.8142	54.9345	60.2445	69.3334	68.2096	73.9207	67.3181	62.1987	54.2247	51.8902	44.4039	40.017	32.2783	23.9456	26.3325	20.7361	22.1409	22.3077	27.0078	27.6237	30.3757	20.5499	21.0284	21.5889	20.725	20.2822	23.2701	19.9594	23.2382	20.9073	20.1943	20.7845	16.3047	14.9409	19.3971	18.0626
		132	23.1029	21.5442	23.9985	28.6781	30.4716	37.4409	44.6712	53.8912	67.9747	75.0872	79.1399	88.5975	84.3355	79.8305	72.9215	73.8169	79.408	53.2666	45.5798	55.6636	53.9946	36.7453	49.3601	34.0817	38.0693	33.0411	37.2744	39.7009	35.3903	43.5336	40.8067	43.0318	36.7752	50.5541	56.9476	52.9187	56.4851	61.8948	58.6241	65.3665	77.5494	72.0146	76.7303	70.6306	78.0478	76.5073	79.0085
		133	16.6131	19.5771	16.6874	19.9501	25.568	28.2428	28.7263	28.9098	40.0311	41.2335	52.1456	65.3627	67.073	83.9662	93.0232	95.0219	104.742	99.0401	97.3336	98.1219	89.6399	83.0959	85.5715	77.4369	68.6248	63.1708	60.8575	53.3948	49.9445	48.0667	48.4688	46.8226	38.4502	40.2082	42.2074	41.2211	41.5412	39.4405	38.2731	42.6855	45.1385	42.1582	46.8349	42.5405	43.4924	40.4987	41.6
		134	13.4194	14.9829	14.0727	12.6485	14.8543	17.9326	22.0805	32.9194	45.7126	54.1777	68.0905	80.2395	87.7641	98.3492	119.189	120.083	120.171	101.76	100.091	97.9442	99.2923	85.406	81.9808	76.8903	69.488	67.5857	62.5176	60.5783	50.6907	47.6279	43.277	39.5687	34.5204	35.4473	32.4425	35.3318	33.7006	30.3102	32.404	32.4839	32.0581	32.1123	35.8901	30.3387	35.1761	38.7071	36.587
		135	23.7725	20.5364	22.1794	19.6386	22.3347	22.7068	35.3312	34.5382	38.1158	47.1293	48.7711	60.1945	66.1469	65.382	69.7565	78.4216	77.9172	73.6973	63.7883	61.3385	52.8228	42.2402	32.0354	34.4364	32.2847	24.5615	23.8183	22.7522	23.1461	25.5373	27.1004	27.1216	25.6379	23.79	28.3144	22.919	22.1341	21.1668	20.5006	21.3733	19.5068	24.041	23.9471	27.043	30.0721	27.3144	31.2834
		136	13.7648	18.2806	16.4937	15.6866	19.2128	22.2385	26.5383	32.2226	31.3933	33.6274	36.4997	42.5228	46.1874	44.0065	45.3927	42.3639	36.2121	35.66	28.7363	26.4548	24.5699	25.8909	26.303	27.9937	22.9248	24.8188	27.7649	24.9602	26.3767	26.2829	24.5885	25.8945	24.0603	25.9692	26.5073	26.1179	29.5699	33.7448	38.4621	43.7903	56.0003	62.3668	75.4021	91.5059	108.939	126.594	142.349
		137	16.9612	19.9412	18.3823	23.9826	27.115	32.4112	36.951	43.834	44.8425	56.717	58.4668	72.5173	90.5503	81.4405	109.469	135.655	161.963	166.964	179.874	187.431	191.995	170.413	162.261	155.242	143.987	127.979	130.573	104.318	101.641	101.437	80.4329	91.4609	88.9885	95.0907	95.0789	80.024	94.2295	75.9813	85.8953	86.6608	80.9819	80.0074	78.3843	90.0686	93.2795	105.717	103.93
		138	19.4047	17.7985	15.3369	16.4299	16.7696	19.2481	22.3728	27.7376	29.7373	38.1865	46.4598	57.7951	77.3207	90.63	101.992	110.364	115.294	117.148	114.085	112.57	106.494	101.841	96.27	82.2132	69.8904	57.1653	47.8717	39.5819	32.522	21.2112	20.5137	19.9361	18.0152	16.7849	22.398	17.1191	18.7056	19.5932	19.0587	17.4823	20.4645	19.9674	17.0605	19.6709	17.3663	21.7357	20.9788
		139	13.6815	17.0011	13.3687	16.9628	18.8642	21.1378	23.4354	21.8139	23.2884	31.7192	37.1573	45.9871	46.2143	51.053	64.1323	64.8554	64.1541	63.8979	66.359	60.5268	64.4875	61.4187	68.7483	65.7275	65.3105	67.0838	67.8939	73.5168	70.3325	79.1396	73.5306	71.364	73.4036	70.2438	72.421	71.3786	71.4006	63.328	64.6505	60.6906	51.8122	46.5427	42.6385	40.5222	47.7671	40.7489	41.4351
		140	17.9216	16.6669	16.3017	18.5407	17.9654	20.1983	25.7651	24.6282	29.5677	36.4268	35.9145	36.5364	40.3942	42.7051	42.5416	49.3501	36.3648	36.8127	30.061	26.4289	25.2764	24.7722	24.4104	22.3646	20.113	17.6682	18.6557	16.7001	18.386	20.3074	18.2733	17.685	18.2185	16.8215	22.4478	19.5397	21.0832	25.2932	25.6693	30.801	35.0871	36.0955	43.0818	55.4991	68.7747	87.1724	102.411
		141	21.1832	23.9601	22.2896	21.6146	18.7421	19.8155	23.2196	23.8857	23.2856	26.2427	30.5632	32.278	34.7367	29.2647	27.7848	20.5458	16.9996	17.0235	16.3763	17.7495	16.8085	15.9318	16.026	15.9021	20.4126	16.5817	23.8534	24.7123	27.8845	33.1297	34.5057	37.5168	29.0877	38.7658	46.2343	42.4018	50.4843	41.5492	44.9344	51.5238	43.0238	33.693	42.4161	38.2256	32.2659	35.9038	33.1752
		142	16.427	15.3155	16.171	14.97	17.8104	20.2723	24.4915	32.0142	34.9494	35.2331	42.1059	35.824	43.1726	41.9486	44.0747	35.8783	33.2628	30.1911	30.4266	24.0258	25.7525	25.2864	26.3581	26.7654	25.3447	22.0553	19.8734	23.1996	23.4863	22.461	19.2052	19.5491	15.6687	16.2837	22.0044	17.137	23.526	22.8482	17.7298	23.5397	23.9496	25.6052	26.0335	25.6457	23.4802	21.4156	24.3723
		143	13.2575	14.3533	13.9895	14.0397	17.903	15.8618	22.7157	31.1221	34.4197	43.7321	45.7792	47.3109	48.5845	40.508	40.3063	38.5111	37.8848	35.3311	32.9854	31.9499	34.6272	29.9797	27.2646	25.4054	29.1277	28.8905	27.8319	28.5382	35.0903	38.7245	33.3929	35.5412	39.512	43.5032	36.6603	38.0451	34.9834	35.8038	37.6113	31.6093	32.8624	36.787	33.3726	34.892	36.3956	35.1568	30.8682
		144	17.0638	19.4262	17.9574	18.6559	20.2896	25.1896	27.4204	33.9546	36.762	47.1311	52.2997	57.7178	59.9339	77.2783	77.3005	81.5298	83.4287	70.3047	67.4636	59.0488	54.0239	46.2751	37.656	33.0071	29.243	28.5989	23.9559	23.1	20.157	18.0923	20.3213	19.3218	16.8499	17.0894	19.9786	15.7916	15.3149	16.4099	15.0024	20.308	25.6577	25.5452	23.2513	21.7589	23.3653	35.213	48.4057
		145	18.7301	18.0531	18.3202	21.6919	23.5536	29.6452	36.4099	37.4261	43.7925	47.7514	54.1577	60.3206	71.9366	70.4685	76.5925	71.877	76.4107	67.9331	67.0098	64.5959	58.73	51.9729	44.3107	36.8192	30.7885	29.1146	33.0971	29.5185	30.608	30.9959	35.3229	36.4361	34.861	47.5441	55.8653	69.273	100.929	135.096	171.349	211.72	246.328	288.694	340.349	381.52	432.572	477.429	542.205
		146	37.3499	32.908	40.0636	46.2184	60.4402	74.4338	90.8019	110.109	127.295	147.533	161.677	185.599	182.784	193.655	193.66	199.379	189.546	184.292	170.972	171.158	146.658	121.675	103.297	92.3684	81.8101	70.6422	60.0545	55.2339	45.2831	38.629	37.3047	34.3084	30.5707	31.6204	29.5295	26.385	29.043	37.8789	50.5023	62.1871	83.5302	107.42	135.369	159.687	195.196	223.847	271.792
		147	20.9207	25.2628	21.985	28.522	33.4776	32.856	35.5916	43.4637	56.9871	69.9964	87.8139	107.055	111.561	109.042	123.555	118.497	106.021	97.0994	91.6941	81.6931	70.1705	61.2359	54.3489	50.3067	46.019	47.0081	44.8229	37.678	37.961	37.5562	38.8443	36.8435	46.16	46.6986	51.3699	44.3467	51.5809	54.778	62.1472	63.8588	65.8279	65.868	62.6829	55.0026	46.7874	43.6744	40.4041
		148	18.8902	17.5132	19.5989	18.9452	23.8875	24.4709	26.6006	26.3624	36.2911	38.1742	45.5166	48.9555	57.6841	58.2502	60.3004	60.7262	60.2173	51.1616	44.203	41.5229	35.8103	31.561	27.3124	26.6139	23.7265	20.7308	22.2696	16.8406	21.705	21.9378	19.9709	20.399	21.5455	23.3377	22.8276	22.4606	23.6401	26.3207	31.5996	31.3229	46.8745	57.0731	71.9273	89.6031	107.114	131.098	162.119
		149	19.1416	19.7725	14.6724	19.4315	25.78	28.512	35.6666	44.7197	56.5199	67.112	78.5906	83.9954	89.9841	103.718	108.282	115.289	127.137	136.445	138.433	140.359	127.348	119.145	111.596	106.02	88.4008	74.8059	60.6312	54.828	50.5805	52.8476	44.2083	39.6592	38.9932	37.7215	31.9701	27.5274	27.4576	24.2121	23.1624	26.345	28.8747	26.5501	24.3213	27.0175	26.4115	26.1603	30.9688
		150	10.6129	14.9121	10.5937	11.1025	15.1366	12.1569	17.5994	12.5676	22.6321	22.6196	28.4263	35.9945	38.118	52.6671	58.0624	58.4382	57.9063	55.6876	69.7174	65.1191	64.4091	43.4575	41.6065	48.2877	38.7943	27.9502	21.3264	23.449	15.8309	21.5717	22.6083	31.7889	36.7593	25.9534	40.1469	35.3153	40.3269	29.6261	44.4239	30.0956	45.3604	22.7933	30.2677	23.2192	26.7839	22.5593	13.996
		151	17.5393	16.9651	14.8279	16.4643	14.1434	15.3521	18.575	22.701	22.3282	26.4358	24.0028	29.7766	31.5768	28.7506	37.7995	40.4181	41.9917	41.2434	43.2638	43.1316	37.0832	29.5765	29.0825	23.9944	21.0513	25.65	22.1509	22.8302	23.8423	23.5961	23.6964	24.7722	22.6992	27.007	23.4703	26.2626	26.2366	28.321	29.7914	26.827	32.9206	41.4153	50.119	62.4955	80.82	106.931	132.835
		152	21.0495	17.1353	16.9336	17.6804	22.1497	22.9523	28.1738	29.4955	34.2114	42.8761	42.219	52.2258	57.6924	66.1288	78.0975	82.7552	92.3186	96.4864	108.799	108.818	100.921	98.3612	98.6532	80.846	67.6761	54.2167	40.9362	33.2117	25.7004	26.9925	28.4501	24.948	23.8682	24.6105	24.9226	25.879	25.0455	24.2356	23.7946	26.4129	21.282	21.9559	20.906	23.1127	17.6252	20.6084	17.9433
		153	15.4284	16.1093	14.6552	13.9322	18.1347	21.5338	21.7007	30.9326	32.7887	37.4519	44.7855	42.5089	48.4997	47.8792	51.4543	51.878	50.9636	38.9071	37.875	36.1796	35.7495	25.3274	31.9194	33.056	28.003	30.532	25.787	26.1478	21.6111	24.4669	21.9687	24.6434	21.7597	21.7886	18.8821	19.1437	25.2678	19.335	16.1469	20.8179	21.1304	25.687	24.0389	23.4443	29.1551	20.7064	24.0414
		154	13.2464	17.6803	13.3531	17.0306	18.7664	17.5857	22.8864	26.6559	28.3049	33.5377	39.7346	42.8918	47.1315	53.5626	66.4278	65.6609	69.2809	65.5833	64.0195	53.8766	57.9414	47.9396	50.6592	44.3559	42.5595	36.9617	34.9349	27.0325	20.2903	24.1107	19.2497	25.9159	21.9058	19.085	22.135	16.7077	22.9339	21.1936	20.2515	18.4081	22.1008	21.8499	17.1722	23.5142	27.5272	25.1055	27.8496
		155	16.9315	18.1281	16.2479	15.1866	15.3814	17.2443	17.0294	18.933	19.8422	23.2257	26.7932	29.244	31.3579	35.4958	39.8152	37.8997	39.8096	40.6458	37.8564	38.2886	36.1219	31.0852	26.9095	24.5353	20.4288	24.8732	25.2108	19.5428	22.1095	20.8761	21.0015	22.205	25.6699	32.232	36.5055	41.9625	51.822	62.789	81.2208	98.1839	123.966	145.563	171.907	192.921	223.042	248.497	278.52
		156	17.7413	16.7138	18.0022	16.4883	15.8332	17.3124	28.0488	38.9255	48.5941	51.8281	56.9268	76.3402	71.4293	72.4423	66.9905	52.4176	35.9297	32.8161	23.2324	19.5563	23.8687	19.8163	17.8294	20.384	14.4324	13.6472	13.9312	11.5487	12.1913	21.4844	13.339	15.3878	12.9733	3.72148	22.6035	8.91428	41.1711	48.342	49.0291	54.3671	52.035	49.5596	53.3451	42.9473	46.7632	47.8272	55.1583
		157	15.778	16.0133	15.6912	17.0707	14.1144	17.33	14.0037	16.6221	15.9626	17.5542	16.8492	19.9474	19.2749	16.8846	19.5295	24.7039	24.6558	24.2019	20.7905	22.7208	31.3902	29.0976	23.987	24.6526	23.0459	24.9595	22.3	29.8421	25.2391	28.1318	23.4039	26.7088	26.0697	23.2835	22.4649	19.8887	24.8916	16.9655	18.5758	16.6276	19.03	18.1644	20.2136	16.7359	24.2063	26.6481	32.4718
		158	15.4547	15.1997	20.7425	16.76	22.9961	24.9139	31.9112	39.8346	50.5088	59.0391	66.8447	91.1008	97.6501	106.917	104.823	98.5582	92.4173	79.514	67.5674	54.9872	46.5066	21.5307	17.4875	17.5977	24.6604	17.1013	15.1384	15.7236	13.6446	13.5102	12.646	12.228	17.4892	20.5748	20.5857	15.8956	20.1737	17.5508	19.7301	18.4232	14.951	18.2974	16.1296	18.5132	17.0234	16.096	16.4504
		159	21.7551	20.284	19.8267	21.2689	21.4655	31.6018	36.5203	47.1272	65.5217	73.2578	82.9565	97.0838	104.849	116.977	124.748	122.733	114.266	98.1621	87.5064	78.6977	67.9105	59.3205	62.1446	59.1329	54.8389	54.8523	51.4627	56.8279	44.897	52.8097	50.0222	54.6679	56.0251	51.2529	54.6286	55.7718	62.7797	57.6207	67.5107	67.744	70.4751	66.7428	61.8397	65.8969	69.5569	79.7152	79.4605
		160	18.7815	16.6122	14.6225	20.3881	27.0753	36.1117	41.0235	53.0771	64.0931	62.5175	73.1098	74.7636	73.1945	71.3951	79.1849	78.67	92.225	94.3432	93.7635	96.2183	97.1236	92.9869	85.9885	76.966	74.9103	63.2626	56.6498	53.5258	43.5687	47.7544	40.1663	42.3684	46.0679	45.1249	45.6384	46.8523	47.4195	48.7856	56.7256	65.0891	65.1463	65.8187	63.998	63.4166	68.2931	79.7592	99.846
		161	14.5173	15.2008	12.6791	14.0274	14.1054	18.0305	15.7994	20.237	25.5329	34.7891	46.4797	57.7252	67.6455	72.7294	88.4167	91.0006	89.3799	80.8432	75.5247	70.5463	62.8818	49.6682	41.1752	33.3985	28.7592	26.5336	20.0858	21.1451	21.0581	15.0128	13.8489	15.5383	13.4826	12.9873	15.9314	17.1423	17.023	19.8383	21.5482	20.1898	23.3952	21.0918	23.5152	21.9715	22.1336	18.853	20.8898
		162	22.2156	22.5511	21.0997	36.8389	48.1312	64.9636	93.8786	124.733	147.609	166.134	197.069	234.388	300.451	325.064	349.995	375.874	394.703	381.684	366.541	333.712	325.522	274.294	242.169	204.399	169.55	133.665	104.635	86.8853	72.6265	69.7135	59.2444	51.9065	65.0615	67.8964	72.1823	70.2652	76.3597	70.1173	75.1666	80.9408	80.8644	72.9768	72.1874	66.6468	73.1599	77.3505	77.6173
		163	14.9788	16.1855	17.8444	18.1387	18.1902	22.9645	24.6818	23.3804	30.4698	31.8509	34.8097	38.0561	41.1878	33.7539	35.067	32.3006	34.8429	30.0624	32.9891	27.6571	29.2068	25.8571	25.2811	21.9266	19.7785	18.9922	22.7763	20.3274	18.3169	20.1095	19.0079	18.5421	19.6081	21.6042	18.668	18.5735	20.9166	19.5729	19.5511	21.6302	23.8636	23.4263	33.0491	41.7386	51.2308	63.05	75.0704
		164	13.8475	12.1184	17.3964	15.5508	17.0479	18.2201	22.3307	29.3262	34.951	40.4392	42.4628	46.5333	62.0822	68.0264	80.3792	76.2285	80.6396	83.6666	78.3598	74.1685	66.9992	61.999	61.4462	60.4578	57.6701	60.0659	61.616	64.8295	58.822	60.7558	60.8132	63.9705	64.1747	64.4168	61.0362	60.7972	58.4548	49.6596	51.8712	52.0897	48.1293	52.645	48.0501	46.5365	49.6033	48.0793	49.1899
		165	16.7409	18.8795	22.8872	19.6773	19.832	24.5686	31.0259	33.1543	34.7604	37.1328	34.8878	39.7206	35.4072	32.3501	30.011	29.5492	29.689	24.9452	26.237	24.0244	25.3724	19.5811	21.4989	18.1321	20.3134	18.4327	20.0313	19.8645	20.5427	25.1966	26.7226	29.8352	25.6049	28.9357	37.6507	39.7726	42.7889	39.474	39.1002	36.0495	42.5245	42.5285	36.4461	32.2533	37.5601	34.2908	30.219
		166	18.7535	14.9615	17.2226	16.7486	16.9585	19.6128	24.8438	26.2701	28.8541	31.8259	47.3372	36.1306	38.9409	31.8291	30.5113	25.2667	19.9068	21.2896	18.9346	16.8068	18.0846	17.8261	15.5188	16.7	18.0316	16.3118	20.9131	20.7853	19.5617	16.1938	21.009	22.5516	21.9177	24.8344	24.0935	29.1864	26.8309	26.3854	23.7949	18.9245	22.2132	21.7036	23.1711	23.3853	22.7665	20.593	22.2616
		167	21.0854	20.0649	22.5195	20.9479	22.3537	21.8888	25.8755	25.9966	27.279	31.8495	30.0272	33.7252	32.856	30.324	29.8583	23.0706	26.2432	24.8796	21.5636	25.2721	22.9089	19.4923	22.5425	17.963	23.5908	15.4977	16.9196	24.0082	20.9616	26.4766	27.0308	21.6488	24.8261	15.4959	24.1624	23.8891	27.4338	31.3779	30.5314	24.9071	26.8431	25.2099	25.6006	25.1672	27.0933	21.8493	23.3332
		168	17.4541	15.5475	12.6362	13.8386	15.5773	15.0047	20.5935	17.2212	17.7074	20.0046	23.6676	22.3558	21.1366	29.988	26.8898	23.9541	25.1169	30.2154	25.0792	26.4923	22.4768	21.2611	19.6069	18.111	20.156	19.8001	19.0445	18.352	13.3087	15.4787	18.2701	18.2747	16.2706	15.8864	14.8531	13.2277	16.5953	17.8677	17.9303	14.1061	14.8154	13.8642	14.0988	17.2355	16.847	15.4511	16.7594
		169	12.1694	13.6084	10.5438	16.2009	18.5658	21.8624	25.1561	36.4109	46.4399	50.3087	53.4038	59.2835	56.1929	65.3608	74.2261	76.9439	82.9092	79.556	80.3204	66.0483	71.4271	55.3847	54.1069	49.7316	47.5528	42.2552	44.706	35.7604	38.2469	39.7544	35.3343	39.1799	37.174	38.9185	36.2002	36.9809	37.453	35.0404	40.6334	41.5548	42.4381	42.7137	48.3554	52.4041	57.9231	63.7571	74.2754
		170	20.6662	14.4302	17.4438	15.452	22.2779	20.809	28.5442	34.2458	42.0773	46.599	39.3503	50.8054	48.6385	39.211	44.4117	34.371	34.9301	28.205	26.0287	22.424	21.3314	18.6882	16.2477	16.9539	14.9424	14.629	13.6045	14.3585	18.1306	20.5557	21.1702	23.4997	23.8	22.0891	18.6414	19.2632	20.9254	17.1082	15.9802	13.0565	8.75216	7.96486	10.6928	9.64076	11.4019	12.0014	10.5341
		171	18.4054	20.4275	17.5274	18.8119	21.2169	17.0253	18.6914	20.1075	20.927	14.8804	19.0091	22.1757	19.8737	23.5645	23.5428	28.4955	28.5035	30.4114	28.3009	29.0286	28.7488	29.195	25.4482	27.2814	27.4535	30.4154	30.4016	26.8001	32.2482	29.5791	34.2597	32.1723	35.9488	36.4853	30.995	32.521	34.7912	31.7615	36.5067	37.8846	35.7867	41.7963	33.9745	32.6411	35.3082	30.4137	34.5975
		172	57.8346	22.6665	21.5066	20.1387	22.7585	26.8582	27.2683	29.8918	43.7247	46.3842	49.8621	52.4017	59.8629	63.4473	61.7169	78.6492	80.8151	80.7374	70.5389	60.4582	54.7754	52.8195	52.9741	43.7543	41.569	34.389	39.4628	37.6939	32.2576	48.1272	34.168	37.7003	34.9973	34.0367	29.6566	36.4798	33.4451	31.0064	34.182	39.0862	40.7192	45.259	51.7303	67.1616	95.9198	127.584	158.491
		173	13.2249	16.3268	14.3594	16.272	19.2633	25.3493	37.8236	38.3009	52.9653	63.0921	74.3867	82.8561	92.4628	106.813	119.861	125.848	133.385	142.439	151.11	157.882	163.54	165.1	165.13	161.048	159.032	147.051	133.858	118.448	101.268	91.7573	81.2916	65.7861	57.8553	47.8109	40.0322	31.6753	26.7062	27.0281	21.6371	23.2635	21.1213	19.8063	21.8829	18.2417	17.1773	18.6525	19.6003
		174	17.7076	18.6493	20.9205	22.1069	25.0843	25.0991	24.8056	32.4033	40.7656	40.6056	45.4212	55.1715	62.7089	60.7911	66.2881	61.5845	56.292	57.9239	50.6382	47.0957	45.535	47.7571	37.6608	37.2248	36.7525	42.3887	42.8262	43.8172	42.2149	43.7567	47.4527	48.3684	50.8871	46.5238	51.5928	48.5259	54.2175	47.36	53.3548	54.6776	50.6586	52.0805	49.5671	48.8372	49.7271	46.5267	43.747
		175	16.4663	15.8408	20.0806	19.3723	17.1989	16.7647	21.9206	22.309	26.435	29.1658	30.7006	33.7727	42.9701	38.3023	36.7739	41.4981	37.8601	33.0344	28.0972	24.9293	28.2884	26.674	26.4465	22.15	23.9797	23.1639	24.5244	24.6513	23.6111	22.6479	21.7647	24.452	18.705	19.4746	20.2718	18.4172	17.1235	15.2929	20.5119	18.2439	15.366	17.6597	19.2909	15.4924	19.3158	18.1789	17.6952
		176	17.8598	17.9859	16.1305	17.5379	18.4781	18.2279	23.1102	27.5396	26.5672	33.5011	32.5812	34.1594	33.9314	36.6252	30.6192	35.2306	27.7007	26.4812	22.0771	19.3319	18.4565	22.3377	21.5574	25.1783	24.1505	26.716	24.2768	26.7102	23.7993	20.33	24.5542	24.4503	20.5174	22.2637	20.6819	19.1558	21.297	25.0699	23.3398	25.5871	23.0065	28.2274	27.7	36.637	33.4622	32.6065	33.3537
		177	30.2156	29.9433	19.4647	24.2617	32.0578	32.8187	33.6311	38.1728	39.7773	46.6145	50.6328	62.5497	58.1523	62.9648	66.238	66.1088	67.3013	59.346	58.9292	58.8599	57.5194	56.7253	46.8229	46.676	33.659	39.5387	43.816	45.7808	50.8674	53.7435	55.7467	68.8134	62.6728	66.8937	74.491	73.872	74.1809	76.6612	70.9825	70.6187	70.5515	67.7211	61.9065	61.8646	63.3759	63.4576	57.6177
		178	16.1786	17.7937	16.6724	17.6803	16.6902	16.6636	17.8746	20.4409	21.3882	25.881	26.7864	26.9128	29.8228	35.7455	28.337	29.2024	29.2464	22.574	25.1568	19.5826	23.6201	23.2485	20.996	22.0569	19.4584	17.507	17.8056	20.7109	18.8476	22.2026	16.7243	18.2668	16.8638	15.687	16.3077	17.5259	14.117	11.896	12.0032	11.3058	10.9031	12.7884	12.1853	10.7891	11.8082	13.1444	14.6389
		179	15.2197	15.9553	21.0265	15.8362	19.5051	20.5417	25.8358	27.0513	31.1437	37.0284	30.51	39.3187	41.2436	44.7103	41.7676	50.4979	49.469	43.2457	40.7472	40.9487	36.6773	32.6114	38.466	31.9757	35.0796	37.6179	37.1473	36.7951	34.9103	37.8662	41.5266	41.5008	44.6675	43.9029	42.3346	41.6775	41.5209	40.7428	41.9026	37.0244	42.1438	38.3906	43.8257	41.5803	37.5053	41.1444	45.5728
		180	14.9772	14.4467	15.1074	14.3117	15.2074	18.5661	18.6135	19.3423	27.2598	25.9844	34.7586	41.3139	44.2224	49.9895	56.5897	60.4902	65.7905	61.1326	61.1964	57.0499	51.9912	42.5033	37.1456	28.5199	27.8881	23.6822	19.442	19.7524	15.038	19.534	15.6946	13.8499	15.1181	12.1327	13.9868	14.6799	12.7142	13.5018	14.2716	14.7119	11.3444	12.0394	12.9623	12.3642	11.5483	13.2784	11.4235
		181	17.9258	18.3328	20.8579	20.0884	18.1009	22.1976	28.7546	30.6223	36.6461	32.7977	42.2803	51.4527	60.9747	57.2933	46.9859	52.014	52.6138	60.0298	50.4515	56.8825	53.7327	42.6159	43.9047	38.4301	41.9416	39.5348	34.6677	30.9699	36.3783	38.5067	36.1194	39.0512	35.6921	41.7444	38.0007	35.0223	37.1211	35.7188	35.2311	31.4748	39.7235	35.2962	37.2003	30.5512	37.4719	37.4814	37.2779
		182	15.6813	15.3556	18.3512	21.4553	21.5342	23.4138	30.1256	34.1121	39.3299	41.7951	43.7035	43.3005	48.8251	49.6113	53.0119	52.3669	51.3514	47.4238	41.6192	34.689	34.6466	34.0162	31.6725	30.8904	28.8275	23.0701	26.1837	24.3121	26.3145	26.9945	22.0996	26.3188	24.3508	26.1555	27.2352	27.0369	30.7651	34.975	36.7773	34.7877	34.8444	37.7929	34.769	39.6146	41.1129	39.9299	37.9488
		183	16.7486	20.0846	21.3683	22.1031	19.2359	22.8138	25.6344	28.7333	35.4334	38.4342	38.9753	40.1582	41.3131	41.721	39.8265	35.6204	37.6876	36.8814	31.3348	37.6401	42.5194	36.2547	33.6285	28.0885	34.9986	44.8201	53.8684	58.0569	60.7922	59.3194	59.8902	57.8795	46.7189	66.6046	77.881	83.816	89.809	90.9823	103.976	107.22	112.908	114.486	118.672	108.711	109.404	128.911	127.763
		184	14.8939	18.6244	16.8418	17.6856	18.6034	27.4783	31.7421	39.6576	47.3834	59.5829	66.6817	74.6906	86.7044	88.6623	97.1575	95.9872	97.9005	102.477	94.1644	89.4861	83.791	75.4952	74.6027	62.8974	54.7228	50.7823	44.2286	37.1197	29.3746	29.7893	23.4442	25.378	23.7668	12.5328	12.5855	14.4371	19.1399	15.0247	22.8779	13.491	14.3172	20.0058	15.0984	27.4445	28.4341	25.6327	28.4156
		185	16.5671	17.44	18.1829	17.8714	21.9946	24.9042	25.3316	30.1698	34.7555	34.9391	46.7769	46.2678	45.0008	52.5515	49.6834	49.2343	53.34	46.5632	44.2761	48.9612	40.5148	33.4267	34.7929	29.6527	26.3893	27.6253	26.5559	29.6811	29.2882	30.9781	27.0801	24.97	28.1019	25.0326	21.9147	19.65	18.1604	21.5199	26.2164	22.3287	21.7473	18.6493	23.8592	24.5421	30.3226	20.7481	21.5261
		186	14.5045	12.4544	14.5434	15.1197	16.6791	19.7003	25.2463	31.4054	32.8628	33.4586	41.0593	49.0102	53.1716	59.1073	62.3109	60.2363	67.1935	61.5589	57.2228	52.5208	45.6612	37.1496	30.275	27.0864	22.6886	21.5832	16.8198	15.4729	13.0762	16.8078	16.4523	13.9777	19.7972	14.4521	16.8514	15.8526	15.8155	16.4085	19.4531	18.297	20.8157	18.168	17.421	15.3282	17.9777	21.1249	22.0618
		187	14.7873	15.3427	14.2052	16.1088	19.2753	21.7612	28.7035	36.8931	44.7344	50.1187	60.0932	75.1994	82.321	93.528	105.914	113.971	121.171	118.761	123.96	126.643	122.77	110.782	110.54	95.2342	83.1777	73.5468	63.5147	57.8658	51.0908	50.6918	38.4117	43.137	40.7311	37.4462	34.7055	37.3094	32.2571	35.5436	32.6648	34.2884	32.6129	28.5818	26.8137	26.6606	27.9401	30.0521	31.8533
		188	14.8032	13.8325	16.8925	17.4787	21.1351	16.6318	25.4117	35.1287	41.834	44.8142	45.9417	53.4534	58.2193	59.5275	65.4634	63.1876	56.9163	50.9538	53.1983	47.534	42.8793	37.2772	37.7422	31.3445	24.2709	21.5641	21.598	21.6277	28.6346	29.2482	34.1684	33.036	29.239	34.003	37.9486	34.7805	36.7034	41.2335	37.611	40.4067	44.5492	38.5211	39.6138	40.2994	37.3502	41.5868	39.0449
		189	18.6477	18.3129	17.4497	24.7738	27.595	31.0059	41.7121	51.8204	53.7943	53.3926	58.0979	65.0121	65.9387	67.928	68.0948	66.131	66.9678	64.6614	58.8851	58.4673	63.0261	57.3887	58.932	56.4505	55.0344	57.885	59.2107	59.9091	62.5133	60.9457	63.597	66.4788	65.1851	67.218	63.8282	59.1721	50.9313	50.4881	45.0935	43.4023	38.4846	32.0485	33.7909	27.9361	28.0392	24.8013	25.5971
		190	18.6658	18.2795	16.2693	19.0234	20.1395	18.9052	19.6079	19.4928	22.5336	22.1153	33.2572	27.4975	30.3597	36.1532	32.7684	34.854	30.2908	30.1225	22.8913	21.3513	21.6366	20.457	21.533	19.2873	20.2331	18.2256	22.3807	16.2201	19.726	20.0705	20.0991	22.3043	17.208	20.7228	22.1059	21.4845	22.7402	19.9399	22.8488	27.7621	25.0936	25.8025	19.0648	24.7353	29.4087	31.6614	36.3315
		191	22.7186	22.5163	30.1523	35.472	55.7495	83.9159	119.01	149.714	192.233	245.648	298.786	347.451	405.804	420.089	438.162	444.936	454.035	465.022	464.688	442.067	401.69	345.635	300.756	234.641	174.259	119.489	84.5882	66.3159	55.2585	49.7713	44.2574	45.5053	39.6327	39.4813	38.5707	39.2273	42.5024	34.3666	39.025	38.3272	37.8571	37.4496	36.381	36.699	35.7396	39.4679	36.7747
		192	11.8476	14.8066	14.942	13.8008	14.1129	12.5231	15.6381	13.0151	14.8603	16.4832	16.297	21.7797	27.5843	32.5667	43.6283	48.9788	56.7388	58.6544	60.5608	56.5432	57.7231	48.1936	49.3475	49.8649	47.8563	43.1151	43.0773	38.5787	42.2199	42.0443	43.2554	44.59	43.7846	45.0477	42.8428	47.333	44.5747	44.0292	43.2118	54.1909	56.242	60.503	65.5605	67.0075	64.4014	66.545	62.4172
		193	16.12	14.7253	16.4603	16.9139	25.4543	28.6939	38.0355	38.9117	50.9493	60.3276	62.4232	69.525	74.1371	75.1677	68.1801	58.2524	49.5304	39.3383	33.7549	28.8149	27	28.107	39.1359	48.7898	70.3664	98.39	108.957	135.38	166.947	221.489	250.52	288.337	299.569	323.672	404.288	408.08	447.524	469.321	507.433	536.658	551.49	564.239	556.614	503.697	568.561	721.774	765.839
		194	15.861	12.7289	15.2457	14.1809	17.8462	21.6384	27.6592	24.3052	34.3922	36.2339	43.6677	50.9235	59.5446	64.7878	64.6279	77.4302	80.4267	75.846	78.7912	65.4101	54.7345	48.4562	33.4937	25.2783	20.967	22.7195	26.8758	31.0225	32.1911	23.6603	23.4563	16.2346	14.8447	18.973	18.4694	16.7004	16.3449	15.7724	14.5094	15.1208	14.5017	13.806	14.1009	16.4859	15.388	14.6455	17.4709
		195	24.1422	16.8551	17.5046	18.7629	17.335	21.4089	21.6837	20.2342	28.6869	29.2747	34.4755	33.1769	24.6055	17.201	15.7036	13.8235	12.9827	15.4145	15.1788	13.8982	16.6366	16.1791	15.6963	14.2991	15.5129	20.2348	18.7709	24.079	17.8889	23.2968	27.6683	28.1041	30.1716	26.6436	29.4287	26.4632	30.9661	32.1716	35.24	36.4745	39.9764	35.7794	33.2054	35.4062	39.9238	39.8622	35.2546
		196	15.7381	13.5264	19.8524	18.7184	19.2895	22.5926	25.4856	33.4737	34.8862	41.9008	47.2383	60.0901	74.9936	74.624	94.8736	82.1867	94.7865	91.1388	96.3008	99.5768	100.455	91.1935	96.4769	99.8134	81.3505	84.1904	87.2836	87.1182	70.8305	71.2825	59.407	54.5426	47.2411	53.7672	45.5393	43.8069	41.1704	36.5047	35.1908	35.0981	31.0136	28.1785	24.3989	27.0226	35.8604	53.7157	62.6036
		197	8.2946	9.3558	9.89204	11.8405	12.282	12.5471	12.0111	12.7708	15.0534	14.0589	13.5408	13.9594	13.7815	11.7262	11.8342	12.9202	12.425	11.2534	11.7579	14.9058	13.1057	12.3785	16.3308	14.499	14.0338	13.8836	17.6686	11.2175	11.18	13.8585	10.7723	12.2574	12.3722	11.1939	12.2622	9.93235	11.9003	10.5628	11.7868	13.3115	11.8981	13.2899	10.1834	9.32804	10.2013	10.4437	8.33943
		198	20.7307	18.2001	21.2081	17.3739	23.5773	28.892	32.1212	35.5095	38.1115	39.4334	40.6004	46.8696	45.7781	45.8567	48.0564	47.7858	41.0572	40.2905	34.2653	32.7932	38.6186	38.7263	33.1208	33.2014	38.9294	34.748	31.5548	34.0522	31.8199	25.0634	33.2366	30.065	32.0177	30.0542	37.2896	33.0911	35.3639	37.7512	44.7513	53.6754	48.1375	51.3755	49.2038	45.5917	48.4602	49.8518	43.6942
		199	12.9148	13.1545	14.6566	16.3328	10.214	15.2587	13.0656	14.5138	12.0206	15.2172	20.2987	20.2029	20.6438	18.1433	17.4993	19.1772	17.6628	13.9776	16.3996	15.7626	14.3481	16.2261	13.4076	17.5332	13.515	14.6658	14.94	15.515	13.9361	11.8482	11.1644	12.2177	12.0853	16.1844	14.962	15.981	19.8516	17.6982	17.8972	18.806	18.3834	14.8536	13.4074	12.8249	14.0936	17.4133	13.7141
		200	24.5254	25.4709	25.4056	36.5711	35.1263	41.0922	49.001	52.0627	71.0498	71.2737	71.9927	70.754	70.0679	57.056	52.9568	69.8582	69.9182	73.9035	63.4889	66.5519	81.5432	64.1953	58.0662	48.1025	55.0696	55.5446	47.6177	50.7646	40.6443	44.3586	42.6631	43.2847	47.6292	51.0034	52.9478	59.39	58.4998	58.8848	61.4775	62.5302	70.3297	67.707	63.3785	62.6935	69.5807	71.1339	71.5131
[truncated: 51 more columns]

## Sheet: Fig. 1g
Figure 1
Panel g
	Median APC/C degron levels (au)
		Time since mitogen stimulation (hr)	0	0.2	0.4	0.6	0.8	1	1.2	1.4	1.6	1.8	2	2.2	2.4	2.6	2.8	3	3.2	3.4	3.6	3.8	4	4.2	4.4	4.6	4.8	5	5.2	5.4	5.6	5.8	6	6.2	6.4	6.6	6.8	7	7.2	7.4	7.6	7.8	8
		Mitogen starved	6.11964	5.70388	5.68091	5.64895	5.70754	5.96195	5.88183	5.88159	5.92605	5.99256	6.02799	6.30617	6.06497	6.04901	6.06528	6.25552	6.09683	6.04715	6.08013	6.08415	6.34713	6.16119	6.10813	6.11546	6.13811	6.37965	6.2102	6.13437	6.09588	6.11347	6.12392	6.09315	6.1073	6.10466	6.09964	6.09095	6.14986	6.12553	6.08473	6.10259	6.0757
		Mit. Stimulated + DMSO	7.38194	6.92021	6.84318	6.954	7.23479	8.31524	9.25248	11.398	14.0304	17.3996	21.1921	26.8276	30.3319	35.1149	39.9549	46.0866	48.4668	51.9893	54.7817	57.2296	61.0642	60.4791	60.1046	60.3207	60.2463	60.578	56.0848	54.3055	50.5275	47.8386	44.3905	41.5524	37.9492	35.1572	32.4791	29.4218	27.8982	26.2155	24.815	23.6493	22.6638
		Mit. Stimulated + MG132	8.38543	7.70537	7.51385	7.50526	7.91418	9.33893	10.2141	12.4566	14.8107	18.2584	21.8448	27.2352	29.5842	33.9604	38.1937	43.64	46.0213	48.4838	52.3974	54.555	56.6661	55.8046	56.4755	54.7141	55.4005	64.3648	71.4223	79.9124	89.705	102.393	116.492	132.687	147.783	159.755	171.955	182.429	192.084	201.138	207.575	214.201	218.087

## Sheet: Fig. 1h,i
Figure 1
Panel h								Panel i
		Slope of APC/C Degron rise (au/hr)								% APC/C inactivation
			Before MG-132	After MG-132
	cell #	1	5.22209	9.06839					cell #	1	0.575857
		2	9.25992	28.2762						2	0.327481
		3	10.2829	19.1265						3	0.537629
		4	6.35832	18.0736						4	0.351802
		5	3.70242	26.2779						5	0.140895
		6	6.1577	16.1438						6	0.381429
		7	45.8469	58.479						7	0.78399
		8	3.631	21.3727						8	0.16989
		9	7.76085	25.6075						9	0.30307
		10	8.33627	32.2381						10	0.258585
		11	5.03478	34.4179						11	0.146284
		12	6.27193	30.4713						12	0.205831
		13	3.80614	18.0883						13	0.210421
		14	7.54553	25.2725						14	0.298566
		15	3.82295	10.9411						15	0.349413
		16	5.55263	24.6991						16	0.224811
		17	12.1364	20.5431						17	0.59078
		18	8.90414	16.8164						18	0.529492
		19	5.16038	12.712						19	0.405944
		20	3.92311	26.1687						20	0.149916
		21	4.48651	13.8666						21	0.323547
		22	11.6975	NaN						22	NaN
		23	20.5071	29.3363						23	0.699035
		24	4.2496	26.6818						24	0.15927
		25	7.60962	32.4803						25	0.234284
		26	7.15059	26.9003						26	0.265819
		27	2.84727	9.95971						27	0.285878
		28	10.1145	26.7209						28	0.378523
		29	18.0577	21.6871						29	0.832647
		30	4.80308	7.03391						30	0.682846
		31	8.64705	11.0965						31	0.779256
		32	3.2748	NaN						32	NaN
		33	4.52258	28.2673						33	0.159993
		34	10.6268	27.2708						34	0.389676
		35	2.63632	7.56789						35	0.348356
		36	5.2013	16.1825						36	0.321415
		37	8.50262	36.6925						37	0.231726
		38	3.95673	21.9668						38	0.180123
		39	5.17912	21.4106						39	0.241896
		40	4.32834	17.148						40	0.252411
		41	7.92332	17.8281						41	0.444428
		42	4.31648	21.3184						42	0.202477
		43	4.59184	30.0031						43	0.153045
		44	4.15053	13.8183						44	0.300365
		45	6.15391	11.4535						45	0.537296
		46	7.21719	19.7379						46	0.365652
		47	5.61194	19.59						47	0.286469
		48	7.75278	11.9589						48	0.648287
		49	11.7193	18.38						49	0.637614
		50	3.91013	24.412						50	0.160172
		51	8.47099	17.5118						51	0.483732
		52	3.40444	15.3889						52	0.221227
		53	7.17669	27.9064						53	0.25717
		54	8.82608	25.238						54	0.349714
		55	4.7604	15.7705						55	0.301854
		56	6.63591	24.4115						56	0.271836
		57	4.71345	52.1837						57	0.0903241
		58	4.2804	33.9669						58	0.126017
		59	7.61678	36.784						59	0.207067
		60	0.0171061	12.8382						60	0.00133243
		61	5.38103	24.544						61	0.21924
		62	4.04531	8.49458						62	0.476223
		63	6.1555	18.4756						63	0.33317
		64	8.48115	32.862						64	0.258084
		65	7.00651	30.0447						65	0.233203
		66	13.5034	34.111						66	0.395867
		67	4.92337	12.1944						67	0.403741
		68	11.9462	40.9719						68	0.29157
		69	6.40667	40.7113						69	0.157368
		70	8.85206	29.0014						70	0.305229
		71	1.02821	15.1336						71	0.067942
		72	5.79351	28.6902						72	0.201934
		73	19.1062	46.9116						73	0.407281
		74	6.2525	18.6434						74	0.335374
		75	4.67328	35.9011						75	0.130171
		76	9.3588	36.7037						76	0.254982
		77	12.1876	22.3234						77	0.545957
		78	4.61638	31.9867						78	0.144322
		79	4.4523	36.2744						79	0.122739
		80	19.2955	39.186						80	0.492407
		81	4.29986	28.6358						81	0.150157
		82	3.56232	22.5447						82	0.158011
		83	14.2903	44.3482						83	0.322229
		84	6.54075	28.9327						84	0.226068
		85	6.80501	25.3648						85	0.268286
		86	9.78521	38.867						86	0.251762
		87	4.49691	18.5931						87	0.241859
		88	3.93034	22.071						88	0.178077
		89	4.96226	20.4993						89	0.24207
		90	4.59328	34.454						90	0.133316
		91	6.5004	22.155						91	0.293406
		92	5.14308	21.0423						92	0.244416
		93	6.69298	31.1573						93	0.214813
		94	9.1135	9.08424						94	1.00322
		95	4.37121	29.0923						95	0.150253
		96	4.40758	25.0021						96	0.176289
		97	9.64609	28.5701						97	0.337629
		98	4.35373	22.7479						98	0.191391
		99	10.1262	13.0264						99	0.777361
		100	13.7855	12.5443						100	1.09894
		101	9.72338	23.1438						101	0.420128
		102	2.24322	12.5406						102	0.178877
		103	27.4476	36.0323						103	0.761749
		104	8.02957	13.8804						104	0.578484
		105	9.69097	23.7158						105	0.408629
		106	8.9953	8.19052						106	1.09826
		107	7.77398	10.9039						107	0.712954
		108	7.50318	10.2254						108	0.733777
		109	28.1574	26.0024						109	1.08288
		110	16.0278	21.491						110	0.745792
		111	7.51774	26.6378						111	0.282221
		112	7.4941	21.1175						112	0.354876
		113	7.63884	30.7898						113	0.248096
		114	20.5949	12.8219						114	1.60622
		115	7.12789	11.2739						115	0.632244
		116	6.20112	21.9799						116	0.282127
		117	3.34691	9.21331						117	0.363269
		118	8.93447	37.1783						118	0.240314
		119	6.02694	12.7492						119	0.47273
		120	9.78581	18.33						120	0.533869
		121	6.44953	32.4649						121	0.198662
		122	10.0929	11.9274						122	0.846191
		123	4.5672	12.4438						123	0.367027
		124	4.98148	17.4829						124	0.284934
		125	5.67361	14.0271						125	0.404475
		126	8.51715	15.8498						126	0.537368
		127	10.4048	17.6573						127	0.589264
		128	5.66254	25.6972						128	0.220356
		129	11.7666	28.9818						129	0.405999
		130	9.56606	20.5857						130	0.464695
		131	6.79724	17.9058						131	0.379611
		132	7.73998	16.4141						132	0.471545
		133	15.3682	34.8967						133	0.440392
		134	15.1043	15.6025						134	0.968073
		135	5.14443	35.9973						135	0.142912
		136	6.63239	26.1691						136	0.253444
		137	4.43741	25.7405						137	0.17239
		138	16.8441	23.857						138	0.706044
		139	21.0307	35.0795						139	0.599517
		140	18.0948	28.3304						140	0.638706
		141	12.1339	18.6023						141	0.652277
		142	8.96653	21.7947						142	0.411408
		143	4.4544	18.4537						143	0.241382
		144	7.98373	22.3597						144	0.357059
		145	5.39203	21.156						145	0.25487
		146	3.28029	18.7694						146	0.174768
		147	10.2918	22.7955						147	0.451485
		148	10.747	25.3668						148	0.423662
		149	15.2836	18.8011						149	0.81291
		150	4.45779	30.5947						150	0.145705
		151	3.58593	18.5421						151	0.193395
		152	6.20589	34.0327						152	0.182351
		153	5.4798	31.7466						153	0.17261
		154	10.0125	34.8354						154	0.287422
		155	10.1332	27.9544						155	0.362492
		156	7.82737	24.706						156	0.316821
		157	7.50654	NaN						157	NaN
		158	7.62001	29.2128						158	0.260845
		159	10.3743	14.5229						159	0.714342
		160	9.22467	32.9491						160	0.279967
		161	7.87952	22.396						161	0.351827
		162	10.6305	19.4384						162	0.546882
		163	4.44154	20.5194						163	0.216456
		164	4.43168	22.2807						164	0.198902
		165	13.8244	10.9644						165	1.26085
		166	8.01563	20.4954						166	0.391095
		167	8.64648	20.003						167	0.432259
		168	6.98727	26.5481						168	0.263193
		169	10.5131	33.5123						169	0.313709
		170	4.68044	30.8665						170	0.151635
		171	12.2471	18.6658						171	0.656125
		172	5.37742	25.9537						172	0.207192
		173	4.62842	16.8463						173	0.274743
		174	4.53605	18.7734						174	0.241622
		175	16.9898	16.4364						175	1.03367
		176	6.75066	25.7363						176	0.262301
		177	2.99285	25.5893						177	0.116957
		178	8.74391	38.4296						178	0.22753
		179	7.68109	20.0113						179	0.383837
		180	8.11044	16.2127						180	0.500251
		181	13.9207	15.1577						181	0.918387
		182	5.3061	24.7095						182	0.214739
		183	11.1299	23.8475						183	0.466709
		184	10.5203	48.1298						184	0.218582
		185	6.73668	40.2174						185	0.167507
		186	7.25694	32.4342						186	0.223744
		187	14.3474	20.1665						187	0.711448
		188	4.42208	23.8099						188	0.185725
		189	5.50581	21.2344						189	0.259287
		190	10.0941	27.172						190	0.371489
		191	6.89731	15.7274						191	0.438553
		192	3.4763	24.4774						192	0.14202
		193	9.15543	17.3283						193	0.52835
		194	2.30362	14.712						194	0.156581
		195	13.817	27.4819						195	0.502768
		196	9.07513	9.24587						196	0.981534
		197	5.59992	25.6939						197	0.217948
		198	6.58452	41.5554						198	0.158451
		199	3.03762	34.5701						199	0.0878683
		200	10.8045	13.8507						200	0.780066
		201	8.90335	13.46						201	0.661466
		202	5.5944	20.077						202	0.278648
		203	6.64411	22.6184						203	0.293748
		204	4.39814	9.15057						204	0.480641
		205	8.29532	15.7596						205	0.526364
		206	9.86632	30.0458						206	0.328376
		207	10.0783	19.5507						207	0.515494
		208	7.27193	18.823						208	0.386332
		209	4.63853	21.0678						209	0.220172
		210	3.85012	19.5628						210	0.196808
		211	3.1989	9.38275						211	0.340935
		212	14.6402	46.1819						212	0.31701
		213	4.64671	-2.22356						213	-2.08976
		214	14.2734	47.0329						214	0.303476
		215	6.76225	20.4418						215	0.330805
		216	2.42308	22.1449						216	0.109419
		217	8.24201	35.9221						217	0.229441
		218	8.94385	23.9794						218	0.372981
		219	9.04011	18.6547						219	0.484602
		220	4.10196	21.5353						220	0.190476
		221	12.3328	28.0633						221	0.439463
		222	10.6062	48.622						222	0.218135
		223	3.3174	15.1879						223	0.218424
		224	4.02668	33.5507						224	0.120018
		225	2.87067	2.47757						225	1.15866
		226	7.17733	8.42282						226	0.852129
		227	6.79606	22.4208						227	0.303114
		228	9.05893	31.2453						228	0.289929
		229	7.60206	17.1951						229	0.442105
		230	4.60873	23.8217						230	0.193468
		231	8.48751	15.8132						231	0.536738
		232	7.47544	18.2641						232	0.409296
		233	6.56905	21.4795						233	0.305829
		234	5.98677	13.3881						234	0.447171
		235	13.8259	9.1835						235	1.50551
		236	7.00333	12.7246						236	0.550379
		237	20.8896	20.5557						237	1.01624
		238	14.3305	18.4541						238	0.776552
		239	17.5914	20.7755						239	0.846739
		240	12.0336	18.0766						240	0.665701
		241	10.5697	8.64905						241	1.22206
		242	5.78645	37.8079						242	0.153049
		243	9.30954	34.0788						243	0.273177
		244	3.54763	10.0423						244	0.353268
		245	18.8977	49.421						245	0.382382
		246	11.4438	12.0328						246	0.951057
		247	3.14978	15.5714						247	0.202281
		248	9.66103	28.486						248	0.33915
		249	8.07236	23.4101						249	0.344824
		250	10.1491	14.6932						250	0.690734
		251	6.00741	18.7422						251	0.320528
		252	4.38296	11.6254						252	0.377016
		253	10.021	22.1634						253	0.452142
		254	15.9338	18.2941						254	0.870979
		255	5.301	12.0953						255	0.438271
		256	9.10702	NaN						256	NaN
		257	27.8252	38.8176						257	0.716818
		258	3.65717	28.6065						258	0.127844
		259	4.21252	33.1798						259	0.12696
		260	7.90807	20.5787						260	0.384284
		261	8.36997	20.7008						261	0.404332
		262	8.81563	32.6463						262	0.270035
		263	11.2714	22.3263						263	0.504848
		264	4.27354	15.1237						264	0.282572
		265	3.96191	19.6433						265	0.201692
		266	1.12457	15.7031						266	0.0716147
		267	4.03525	42.3782						267	0.0952201
		268	3.58145	19.9093						268	0.179888
		269	5.89995	35.067						269	0.168248
		270	3.01038	20.2555						270	0.14862
		271	6.90873	11.6675						271	0.592137
		272	3.83507	21.7039						272	0.1767
		273	7.01804	20.743						273	0.338333
		274	7.96297	8.86633						274	0.898113
		275	9.25126	16.2993						275	0.567587
		276	5.28228	10.3109						276	0.5123
		277	9.03114	15.9856						277	0.564953
		278	3.79343	16.315						278	0.232512
		279	13.7001	32.0191						279	0.427871
		280	9.05223	34.4206						280	0.262989
		281	5.29204	15.233						281	0.347407
		282	5.03391	NaN						282	NaN
		283	5.61494	16.8955						283	0.332334
		284	16.5833	19.5022						284	0.850331
		285	10.8054	NaN						285	NaN
		286	4.23366	15.2353						286	0.277885
		287	6.99347	44.3127						287	0.157821
		288	5.36821	14.7004						288	0.365174
		289	2.98023	18.3537						289	0.162377
		290	20.2082	13.2054						290	1.53029
		291	3.3682	27.3641						291	0.123089
		292	3.80247	12.0294						292	0.316098
		293	7.16369	12.3189						293	0.581519
		294	10.1819	32.897						294	0.30951
		295	0.17573	28.4443						295	0.00617805
		296	8.65028	20.6211						296	0.419487
		297	9.38183	12.2042						297	0.768737
		298	5.52445	14.1841						298	0.389483
		299	5.27928	7.67304						299	0.68803
		300	8.66665	7.84211						300	1.10514
		301	4.42839	12.3065						301	0.35984
		302	4.45537	21.8803						302	0.203625
		303	19.3105	23.7883						303	0.811764
		304	16.9577	38.2172						304	0.443721
		305	5.12911	28.5671						305	0.179546
		306	11.301	14.8879						306	0.759071
		307	7.37941	22.4906						307	0.328111
		308	-4.42652	3.53718						308	-1.25143
		309	8.15016	21.5965						309	0.377383
		310	7.50327	18.1634						310	0.413098
		311	13.5215	16.7618						311	0.806685
		312	11.1291	29.8536						312	0.372789
		313	9.69366	18.7424						313	0.517204
		314	6.77174	19.3507						314	0.349948
		315	14.0829	26.8337						315	0.524821
		316	3.82411	11.9081						316	0.321134
		317	23.4678	NaN						317	NaN
		318	7.38794	18.1685						318	0.406634
		319	7.22208	-23.0455						319	-0.313383
		320	9.05701	18.6689						320	0.485138
		321	5.43587	31.2756						321	0.173806
		322	6.17397	13.7874						322	0.447799
		323	3.83625	14.6919						323	0.261114
		324	12.7346	14.8701						324	0.856391
		325	5.31555	18.0329						325	0.294771
		326	6.82198	26.5027						326	0.257408
		327	10.015	19.5478						327	0.512335
		328	4.93403	18.8822						328	0.261305
		329	9.82763	34.6345						329	0.283752
		330	6.893	20.4909						330	0.336393
		331	4.73865	26.5629						331	0.178394
		332	9.99607	26.9961						332	0.370278
		333	14.426	13.501						333	1.06851
		334	5.71481	17.4057						334	0.32833
		335	6.25454	24.8046						335	0.252152
		336	9.2618	30.3161						336	0.305507
		337	5.95354	30.7216						337	0.19379
		338	8.1924	20.1125						338	0.407329
		339	11.0453	61.1369						339	0.180665
		340	10.5744	50.872						340	0.207862
		341	8.06669	39.5754						341	0.203831
		342	8.70021	21.1742						342	0.410887
		343	15.2524	25.4679						343	0.598886
		344	12.5913	14.5433						344	0.865783
		345	4.6907	NaN						345	NaN
		346	16.7206	NaN						346	NaN
		347	5.28894	23.8858						347	0.221427
		348	1.53942	12.5908						348	0.122265
		349	3.35089	20.8195						349	0.16095
		350	20.2236	27.6536						350	0.73132
		351	4.63172	29.2884						351	0.158142
		352	2.98895	30.8903						352	0.09676
		353	5.31007	22.6281						353	0.234668
		354	4.79322	28.4873						354	0.168258
		355	4.50518	4.41802						355	1.01973
		356	13.0651	18.3808						356	0.710803
		357	7.11801	19.0603						357	0.373446
		358	7.61123	1.20163						358	6.33408
		359	6.09	30.7182						359	0.198253
		360	25.9188	35.0746						360	0.738961
		361	5.33136	22.9962						361	0.231837
		362	7.10993	27.6329						362	0.257299
		363	17.478	23.2202						363	0.752705
		364	9.66108	13.3437						364	0.724021
		365	5.55889	28.4318						365	0.195517
		366	15.0614	40.8839						366	0.368395
		367	14.6592	22.2852						367	0.657797
		368	12.2363	8.29854						368	1.47451
		369	4.05308	13.9304						369	0.290953
		370	22.3777	21.4127						370	1.04507
		371	-1.15776	13.619						371	-0.0850103
		372	4.94702	14.6223						372	0.33832
		373	7.08829	6.5428						373	1.08337
		374	7.68279	15.6563						374	0.490717
		375	2.8203	23.9321						375	0.117846
		376	4.81894	14.9721						376	0.32186
		377	4.22023	16.9984						377	0.248272
		378	5.55652	25.3264						378	0.219397
		379	5.47635	25.9211						379	0.21127
		380	10.2909	16.7506						380	0.614356
		381	6.02542	22.1381						381	0.272174
		382	17.4427	29.293						382	0.595456
		383	2.4921	3.19283						383	0.78053
		384	3.81841	14.0084						384	0.272581
		385	12.8836	10.7913						385	1.19388
		386	3.67914	14.2492						386	0.2582
		387	2.82252	19.4139						387	0.145387
		388	11.0866	16.469						388	0.67318
		389	7.71203	18.2224						389	0.423216
		390	1.60263	16.7828						390	0.0954926
		391	7.37399	13.7468						391	0.536416
		392	3.48342	22.2682						392	0.15643
		393	11.8615	12.5411						393	0.945812
		394	13.8546	NaN						394	NaN
		395	12.0573	20.2987						395	0.593994
		396	17.0113	12.3616						396	1.37614
		397	10.8294	17.056						397	0.63493
		398	8.13939	15.8579						398	0.51327
		399	0.514575	0.880711						399	0.584272
		400	5.29348	24.6367						400	0.214861
		401	9.58779	18.8406						401	0.508889
		402	4.05619	10.9788						402	0.369457
		403	8.29077	10.2745						403	0.80693
		404	11.0623	28.3619						404	0.390039
		405	8.07022	21.4647						405	0.375977
		406	6.22148	21.1748						406	0.293816
		407	9.9944	28.3336						407	0.35274
		408	8.20979	NaN						408	NaN
		409	16.1376	27.9484						409	0.577405
		410	3.17907	9.79546						410	0.324545
		411	1.44923	30.0466						411	0.0482327
		412	17.0628	34.2022						412	0.498879
		413	6.64955	16.0526						413	0.414235
		414	14.8201	NaN						414	NaN
		415	5.23277	10.798						415	0.484605
		416	10.0608	29.9119						416	0.336348
		417	4.43057	11.6665						417	0.37977
		418	18.9641	24.2241						418	0.782861
		419	5.56427	17.5092						419	0.317792
		420	10.3944	30.8103						420	0.337368
		421	4.9053	31.3222						421	0.156608
		422	8.44635	23.2507						422	0.363273
		423	-2.89655	4.23038						423	-0.684702
		424	9.60178	12.7253						424	0.754546
		425	5.91138	28.3743						425	0.208336
		426	11.2597	27.014						426	0.416809
		427	15.0674	22.8363						427	0.659798
		428	9.6508	32.2126						428	0.299597
		429	5.25747	21.5848						429	0.243573
		430	10.3591	8.6762						430	1.19396
		431	9.4924	34.7836						431	0.272899
		432	6.74178	4.00339						432	1.68402
		433	7.27269	24.0607						433	0.302264
		434	12.1577	11.8277						434	1.0279
		435	5.34874	16.873						435	0.317
		436	3.27762	18.9899						436	0.172598
		437	12.2866	30.1615						437	0.407361
		438	6.55648	18.7601						438	0.349491
		439	5.8765	NaN						439	NaN
		440	8.48209	28.3129						440	0.299584
		441	5.21562	21.324						441	0.244589
		442	14.3309	29.7917						442	0.481036
		443	7.86075	23.1103						443	0.340141
		444	7.70819	17.9772						444	0.428775
		445	2.0233	25.2009						445	0.0802866
		446	15.6769	41.0216						446	0.382163
		447	7.46466	31.3585						447	0.238042
		448	4.46215	19.5038						448	0.228783
		449	10.8318	17.2595						449	0.627584
		450	7.1485	24.7869						450	0.288398
		451	4.88218	18.6019						451	0.262456
		452	5.50837	15.0154						452	0.366848
		453	12.7183	23.4952						453	0.541316
		454	4.77655	23.05						454	0.207226
		455	11.4978	17.0356						455	0.674931
		456	2.2791	7.77447						456	0.293153
		457	10.4021	12.1275						457	0.857724
		458	15.9414	22.1551						458	0.719534
		459	6.48563	14.8928						459	0.435487
		460	4.17998	11.7993						460	0.354257
		461	12.3465	16.5289						461	0.746968
		462	10.2216	19.4564						462	0.525358
		463	7.9986	22.6977						463	0.352397
		464	14.1069	21.7953						464	0.647244
		465	6.24895	21.9876						465	0.284203
		466	12.1191	17.4775						466	0.693409
		467	8.2989	11.1862						467	0.741889
		468	14.9158	13.8332						468	1.07826
		469	25.4188	42.6089						469	0.596562
		470	3.35197	33.2329						470	0.100863
		471	4.5866	35.4121						471	0.129521
		472	4.29992	24.6294						472	0.174585
		473	5.16457	30.2023						473	0.170999
		474	5.91812	7.58616						474	0.780121
		475	46.7737	42.0516						475	1.11229
		476	4.47845	13.8446						476	0.323479
		477	4.90495	7.69568						477	0.637364
		478	10.1378	17.1476						478	0.591211
		479	3.59358	16.8455						479	0.213326
		480	3.12061	14.0618						480	0.221922
		481	4.60698	8.50971						481	0.54138
		482	8.69104	8.2263						482	1.05649
		483	13.7204	14.5489						483	0.943053
		484	19.5338	24.8392						484	0.786413
		485	13.4314	13.5012						485	0.994826
		486	5.1319	17.5793						486	0.291929
		487	7.8185	21.8117						487	0.358455
		488	12.9323	26.3997						488	0.489865
		489	4.68434	22.2595						489	0.210442
		490	7.44382	22.6617						490	0.328476
		491	6.53759	25.3258						491	0.25814
		492	21.4324	34.8785						492	0.614488
		493	6.12069	26.9518						493	0.227098
		494	22.6005	32.8393						494	0.688216
		495	10.6698	26.8518						495	0.397359
		496	4.16401	23.8616						496	0.174507
		497	11.7097	25.8552						497	0.452895
		498	3.09967	22.7875						498	0.136025
		499	15.8155	27.8171						499	0.568554
		500	9.82736	12.3147						500	0.798021
		501	11.3247	10.6608						501	1.06227
		502	2.65265	34.4377						502	0.0770277
		503	5.12998	27.2418						503	0.188313
		504	14.0071	21.559						504	0.64971
		505	10.572	14.1698						505	0.746093
		506	8.43654	24.0567						506	0.350693
		507	6.79349	4.16269						507	1.63199
		508	12.1229	17.0637						508	0.71045
		509	17.5079	28.7091						509	0.609838
		510	6.23847	25.2372						510	0.247194
		511	5.67923	17.2607						511	0.329026
		512	2.97263	23.8714						512	0.124527
		513	4.68553	17.5003						513	0.26774
		514	9.70445	39.2179						514	0.24745
		515	12.0318	45.4042						515	0.264993
		516	11.0798	21.4748						516	0.515943
		517	15.7648	24.5591						517	0.641912
		518	16.8945	36.073						518	0.468342
		519	15.5356	28.9268						519	0.537066
		520	4.89073	21.8126						520	0.224216
		521	22.6705	32.208						521	0.703876
		522	10.3853	27.1913						522	0.381935
		523	5.1979	27.4442						523	0.189399
		524	18.2469	32.6012						524	0.559702
		525	3.75928	39.0998						525	0.0961456
		526	7.93245	26.3133						526	0.301462
		527	9.18269	18.0046						527	0.51002
		528	2.00613	16.9756						528	0.118177
		529	8.95983	23.7913						529	0.376601
		530	4.49592	28.9793						530	0.155142
		531	6.04793	21.9367						531	0.275699
		532	10.5474	31.6277						532	0.333487
		533	8.00452	11.1175						533	0.719993
		534	6.83778	17.1196						534	0.399412
		535	4.45904	12.2292						535	0.364622
		536	9.30066	15.0816						536	0.61669
		537	5.73499	16.6974						537	0.343466
		538	16.545	11.8965						538	1.39075
		539	3.65632	8.42399						539	0.434036
		540	6.49655	8.78081						540	0.739857
		541	8.76326	22.626						541	0.387309
		542	7.74665	23.7457						542	0.326233
		543	8.06492	27.3818						543	0.294535
		544	8.75469	20.3711						544	0.42976
		545	9.96116	34.3755						545	0.289775
		546	6.89018	31.1972						546	0.220859
		547	14.9629	55.1317						547	0.271403
		548	4.98058	28.1646						548	0.176839
		549	8.22644	32.803						549	0.250783
		550	3.13524	19.4581						550	0.161128
		551	8.02331	17.434						551	0.46021
		552	4.46506	14.7594						552	0.302524
		553	5.78831	31.5552						553	0.183434
		554	3.7844	11.0289						554	0.343136
		555	5.99138	22.2497						555	0.269279
		556	6.1024	36.3301						556	0.167971
		557	7.46172	21.5857						557	0.345679
		558	2.97295	21.0943						558	0.140937
		559	4.53342	15.6398						559	0.289864
		560	7.50131	33.576						560	0.223412
		561	1.17744	10.5501						561	0.111604
		562	11.6926	9.93072						562	1.17742
		563	12.0596	26.6902						563	0.451836
		564	2.83108	20.893						564	0.135504
		565	4.26069	9.42335						565	0.452141
		566	5.31214	13.4029						566	0.396342
		567	5.29566	16.3091						567	0.324705
		568	-5.72885	6.12377						568	-0.935509
		569	-3.5387	2.84602						569	-1.24339
		570	-5.70225	9.88538						570	-0.576837
		571	-5.06192	13.8313						571	-0.365975
		572	5.30625	13.8153						572	0.384085
		573	3.89816	25.6874						573	0.151754
		574	4.22147	21.0351						574	0.200687
		575	4.21539	16.5609						575	0.254538
		576	4.78858	16.6421						576	0.28774
		577	5.12612	26.8281						577	0.191073
		578	11.7687	24.5131						578	0.480099
		579	8.39271	13.3283						579	0.629691
		580	4.84216	23.0353						580	0.210206
		581	-5.61749	15.67						581	-0.358487
		582	7.2636	10.2794						582	0.706615
		583	11.6541	18.0424						583	0.645926
		584	6.505	8.89051						584	0.731679
		585	4.21254	21.1606						585	0.199074
		586	4.82727	26.8256						586	0.179951
		587	7.49671	28.5626						587	0.262465
		588	18.1703	47.5638						588	0.382019
		589	17.1992	27.5196						589	0.624981
		590	8.58098	15.3812						590	0.557887
		591	18.0769	34.7482						591	0.520225
		592	11.1741	13.208						592	0.846013
		593	6.7097	25.6024						593	0.262073
		594	4.59556	10.2924						594	0.446501
		595	7.9586	22.2278						595	0.358048
		596	8.78035	NaN						596	NaN
		597	1.56002	12.0309						597	0.129667
		598	6.28458	16.5511						598	0.379707
		599	5.57157	6.23447						599	0.893672
		600	4.74601	15.0339						600	0.315687
		601	3.82565	20.1083						601	0.190253
		602	6.03566	20.2633						602	0.297861
		603	7.35419	18.0215						603	0.40808
		604	0.788438	7.94932						604	0.0991831
		605	8.40179	10.5861						605	0.793664
		606	8.69715	15.2838						606	0.569044
		607	8.00106	16.493						607	0.48512
		608	7.84203	20.2592						608	0.387086
		609	1.60253	20.4835						609	0.0782352
		610	7.00133	13.766						610	0.508596
		611	7.64027	3.04554						611	2.50868
		612	10.0222	5.88109						612	1.70413
		613	16.8565	20.2564						613	0.832159
		614	3.2582	11.2014						614	0.290874
		615	8.07134	11.5614						615	0.69813
		616	10.297	14.0167						616	0.734621
		617	6.41572	8.9442						617	0.717305
		618	7.46196	22.3331						618	0.334122
		619	8.52955	21.2707						619	0.401
		620	11.2084	10.1423						620	1.10511
		621	10.8047	12.5646						621	0.85993
		622	25.6267	43.7554						622	0.58568
		623	7.0506	19.2261						623	0.36672
		624	2.45551	9.20349						624	0.266802
		625	7.48216	32.3952						625	0.230965
		626	10.6447	30.4487						626	0.349594
		627	4.30515	8.72767						627	0.493276
		628	11.0349	25.079						628	0.440006
		629	19.4346	20.7023						629	0.938764
		630	8.53401	20.2217						630	0.422023
		631	0.547678	8.25247						631	0.0663653
		632	7.36995	18.1859						632	0.405256
		633	15.9007	NaN						633	NaN
		634	1.15688	18.265						634	0.0633386
		635	7.01103	21.4143						635	0.327399
		636	4.75374	22.4152						636	0.212076
		637	2.16764	11.8352						637	0.183152
		638	7.604	12.1629						638	0.625181
		639	7.17418	30.4562						639	0.235557
		640	9.16777	30.1147						640	0.304429
		641	11.9975	24.851						641	0.482776
		642	24.0577	51.706						642	0.46528
		643	8.75601	17.02						643	0.514455
		644	4.46104	20.0265						644	0.222757
		645	6.07051	17.7239						645	0.342504
		646	4.65278	23.7534						646	0.195879
		647	3.76225	21.1554						647	0.177839
		648	21.5548	52.9087						648	0.407396
		649	6.69137	36.6815						649	0.182418
		650	30.957	48.2429						650	0.64169
		651	17.4848	32.5657						651	0.536908
		652	10.8954	19.5137						652	0.558344
		653	18.6658	29.4491						653	0.633832
		654	9.01298	31.5521						654	0.285654
		655	9.75275	52.4641						655	0.185894
		656	4.2165	12.9948						656	0.324476
		657	5.80947	16.7998						657	0.345805
		658	5.18543	24.9709						658	0.207659
		659	8.05577	19.3718						659	0.41585
		660	8.24294	33.4713						660	0.246269
		661	7.76932	48.78						661	0.159273
		662	4.2136	16.0508						662	0.262516
		663	5.90366	18.7464						663	0.314922
		664	10.9644	48.161						664	0.227661
		665	13.9144	66.5988						665	0.208929
		666	18.8835	21.3555						666	0.884245
		667	11.809	27.3884						667	0.431167
		668	8.60926	34.6725						668	0.248302
		669	20.6894	34.7104						669	0.596056

## Sheet: Fig. 2b,g,i,l,m
Data Figure 2
Panel b
	% population with transient APC/C inactivation
		Quiescent	Mitogens	mTORi	MEKi
		14.7449	64.47		67.4769
		8.4368	44.6532	18.8366
		15.27	64.04	31.58	60.43
			55.0532	18.1818	46.5296
		4.673	29.3333	10.3175
		12.63	54.0741	22.7778
Panel g	#Replicate	Cdh1-WT	Cdh1-T129A	Cdh1-T129D
	1	1	0.651619	0.364373
	2	1	0.961056	0.317384
	3	1	0.87137	0.325255
	4	1	0.771852	0.50363
		No ATP	ATP	ATP	ATP
Panel i	#Replicate	Cdh1-WT	Cdh1-WT	Cdh1-T129A	Cdh1-T129D
	1	0.288165	1	0.379482	0.302552
	2	0.219394	1	0.17821	0.097275
	3	0.20034	0.853737	0.4239	0.306621
					mTOR	mTOR	mTOR
Panel l	#Replicate	Cdh1-WT	Cdh1-T129A	Cdh1-T129D	Cdh1-WT	Cdh1-T129A	Cdh1-T129D
	1	1	0.887193	0.762532	0.696377	0.922007	0.733398
	2	1	1.02712	0.893075	0.79912	0.980943	0.836727
	3	1	1.01175	0.827768	0.726449	0.91821	0.714494
Panel m		% population with transient APC/C inactivation
		EV+Quiescent	EV+Mit. stim.	EV+Mit.Stim.+mTORi	Cdh1-T129A+Mit. Stim.	Cdh1-T129D+Mit. Stim.
		5	100	9.11	5.86	70.94
		13.7	100	14.08	7.7
		5	100	9.96	7.73	93.15
		11.85	100	15.65	10.25	87.65

## Sheet: Fig. 2c
Data Figure 2
Panel c
	APC/C degron-mchy levels (au)
		Time since treatment (hrs)	0	0.2	0.4	0.6	0.8	1	1.2	1.4	1.6	1.8	2	2.2	2.4	2.6	2.8	3	3.2	3.4	3.6	3.8	4	4.2	4.4	4.6	4.8	5	5.2	5.4	5.6	5.8	6	6.2	6.4	6.6	6.8	7	7.2	7.4	7.6	7.8	8	8.2	8.4	8.6	8.8	9	9.2
	Cell #	1	4.92182	4.59358	3.72582	3.1715	4.45671	3.99527	3.4897	3.75347	3.87104	3.85241	4.07828	3.99615	4.24228	5.02241	3.80704	3.91584	4.66785	3.95635	4.53459	4.28718	3.59236	4.40241	5.14976	5.04775	4.32176	4.8021	4.26974	4.75022	5.47662	5.05765	5.60084	3.16343	4.33181	4.78231	3.9496	4.37003	4.73926	5.8083	5.23375	4.84002	4.90562	3.4385	4.18943	4.75448	3.94308	3.52706	3.48758
	Quiescent	2	4.96095	4.25588	4.30281	4.1845	4.4885	3.8042	3.69345	4.92769	5.85012	4.92691	5.20179	6.71074	5.22243	3.89235	4.61613	4.18305	4.46668	5.25236	4.63452	5.6378	5.29597	4.53875	5.18019	5.29009	4.92124	4.28721	5.23674	5.62669	6.83429	4.51395	6.23317	3.2409	4.32785	4.32484	3.89328	5.15191	4.1626	4.8093	3.90731	6.31408	5.51171	4.49677	3.7842	5.27559	3.57715	4.72665	4.24645
		3	4.85531	3.5598	5.28349	5.31532	4.69596	3.32183	3.12334	4.35214	4.72894	4.70936	3.74841	4.08685	4.01549	4.41182	4.11153	4.23947	5.07415	4.12453	4.24173	3.83635	4.12459	4.40379	4.40395	2.90828	3.68112	1.95739	4.5802	3.24294	3.78048	4.69077	3.65664	3.84651	3.44959	3.88912	2.84961	3.26691	4.04404	4.34055	5.35799	3.96309	4.40079	3.98581	3.60376	3.42925	5.22696	3.5658	4.38458
		4	3.91368	4.39552	4.24144	3.0913	4.18397	4.55323	5.14327	4.80833	3.9222	4.29906	3.61908	3.84444	4.2058	4.60001	4.56368	4.63736	3.98906	3.76865	4.79504	4.3887	4.098	4.03548	5.3532	3.68051	3.96914	4.94412	5.35172	4.25115	3.62912	4.61592	3.96143	3.39871	4.64426	4.87757	5.18455	4.11904	3.98651	4.46102	5.08482	3.97598	3.76824	3.59241	3.85639	5.07928	3.74151	5.37675	5.03048
		5	4.19935	4.8009	4.05054	3.28217	4.11031	6.41702	4.11681	5.21175	5.0874	5.30709	4.83541	4.59464	3.96056	4.46271	4.90603	4.82752	3.89531	5.45993	4.18264	4.13453	4.69299	6.38752	4.41788	5.36953	3.82118	3.74357	3.49806	5.49459	5.22032	4.64358	4.67097	4.47191	5.57532	4.11946	5.22835	4.25827	4.90562	4.95391	4.44869	4.41186	3.26775	4.06484	4.33259	4.47965	4.91666	4.88971	4.64323
		6	3.8999	4.40496	2.72188	3.56491	4.08125	3.27597	3.85679	3.76869	4.04372	4.87672	3.79165	4.33149	3.50788	4.75398	2.83691	3.11197	4.16883	3.36441	3.36043	3.22021	4.05697	3.32818	3.65411	3.08256	3.56203	3.65466	3.54943	3.69499	3.42687	3.35889	4.32175	3.52412	4.05409	4.03496	4.19666	4.02516	4.4927	3.97596	4.01724	4.67912	5.13644	3.52953	4.00766	3.49357	4.14235	2.95314	2.95933
		7	5.19115	3.9809	4.11492	4.47832	4.52084	3.63947	3.83323	5.8206	5.28768	4.98354	5.31711	5.70046	5.36727	6.18132	4.85332	4.35878	4.15117	5.15635	5.49283	4.6166	4.72852	5.46463	4.54077	4.98259	5.83912	5.14263	3.85545	5.40317	4.5323	3.31862	4.67883	5.29652	4.70142	4.98785	4.13945	4.28146	4.28932	4.74259	5.64308	5.4816	4.65423	4.13968	3.82549	5.65077	4.8259	5.29607	5.03311
		8	3.37835	3.1084	3.8233	4.83225	4.36217	3.64082	5.84688	4.22321	2.43553	4.77265	3.37149	3.27465	3.93285	4.71362	4.01473	4.53611	3.21069	4.45377	4.91206	4.59864	4.4909	5.35695	5.60977	4.53688	5.1571	5.14628	4.66486	4.56839	4.52485	5.24489	4.7095	5.86327	5.11009	4.13366	4.84362	4.43489	4.96046	4.13199	5.07044	4.82195	4.39731	4.38867	3.67568	4.19122	3.66046	3.24561	4.08545
		9	3.88124	3.43915	5.877	5.0336	3.92467	4.57691	4.6756	5.28761	3.03519	4.21383	5.371	4.74609	5.17773	5.36454	3.71546	4.78329	4.8638	5.3769	5.43989	4.46387	5.17035	5.59699	4.52816	5.08813	4.70804	5.18293	5.31745	4.37484	5.36094	4.41349	5.00909	5.45306	4.41567	3.21078	5.16531	5.89736	4.67442	6.21589	4.0486	3.63409	5.09095	5.72742	6.96057	4.63968	5.08687	5.02593	5.41569
		10	4.30424	3.79358	4.77542	4.30014	4.17113	3.56634	3.85662	4.47518	3.45875	3.28124	4.25111	3.80518	3.44894	4.76627	3.76917	3.45032	4.21645	3.42249	4.36837	3.55234	4.41267	4.39287	3.75686	4.27593	4.41557	5.83095	3.63027	4.43499	2.97017	4.51321	5.02644	3.69079	5.0872	5.10259	4.34258	3.95237	4.12248	3.84598	4.42127	3.43817	3.924	4.46247	5.19151	4.7712	3.67966	3.97513	4.40373
		11	3.68243	3.4418	3.31567	3.4177	4.29937	4.45339	4.55673	5.19586	4.52849	4.95463	5.02973	4.52244	4.64871	3.92142	5.92027	5.4902	5.27689	5.76489	3.84434	4.51048	5.95383	3.83418	4.37256	3.99578	4.1776	4.98664	5.19325	4.84095	5.03467	4.65543	4.96863	4.20092	4.02785	4.43314	6.14931	4.52302	5.31348	5.61217	3.92716	4.61976	6.08346	5.34369	5.35829	3.57626	4.26039	4.48089	6.16025
		12	3.70479	4.39216	5.02958	4.96946	3.65167	4.25248	4.49417	4.48537	4.20058	3.95686	4.88217	5.4653	3.55477	4.64142	4.30741	4.19557	4.30884	3.54324	5.51229	4.66237	4.20107	5.27916	5.73027	5.43582	4.93266	5.20721	4.4935	6.21628	3.44456	4.23811	6.09507	4.3434	4.2446	4.85442	4.96529	3.98376	5.76392	4.44569	4.61311	3.55126	4.39292	3.96396	3.16137	4.86061	3.45622	3.69876	5.00551
		13	4.91888	3.85603	3.66084	3.63889	3.88235	4.4296	2.90392	4.7229	3.78005	3.72466	4.02789	4.15792	3.58324	3.56509	3.48223	3.41321	3.56639	3.71067	3.02597	4.29052	4.30246	3.64243	3.69647	3.99482	3.18545	3.39652	3.16286	4.44379	4.0978	4.44789	4.97512	3.85973	5.24835	4.09428	3.61429	3.71651	3.3728	4.13866	4.63274	4.6561	4.00865	3.97454	3.94757	4.74826	3.69384	4.06114	3.77996
		14	4.55207	4.96642	4.60149	4.62981	4.28353	4.41171	4.33994	4.73303	4.62883	5.50616	4.69938	4.18892	3.93996	4.04814	5.87736	4.45209	4.48331	4.22464	3.82664	4.17608	4.9614	4.09973	4.39429	4.0518	3.42833	4.02483	4.45107	3.75216	2.69693	4.13732	3.73835	3.58481	3.89488	3.29791	4.59137	3.10995	3.85675	3.44155	3.45097	3.67677	4.29298	3.73652	3.96941	3.44949	3.54607	3.60323	3.64742
		15	3.78243	5.65167	3.85753	3.45572	4.80713	3.88873	4.52959	4.34696	4.49482	4.66349	3.81129	5.09898	3.81036	3.76874	3.84299	4.85393	4.45274	4.72681	5.39905	4.67686	5.12329	6.41437	3.98331	3.78809	3.50504	4.64239	5.76675	4.56368	3.703	7.10828	3.50009	4.16422	4.55644	4.26202	5.46529	3.97116	4.47761	4.77877	4.69035	5.99436	3.86477	3.23037	5.40862	4.58402	3.19454	3.61614	4.06808
		16	3.88327	3.96843	4.26742	4.6362	4.47006	3.6755	4.42601	5.45387	4.6888	6.0197	4.24517	5.5739	5.94525	4.38702	5.33835	5.5066	4.89232	4.24323	5.99802	5.31667	5.29537	4.89922	4.60021	4.66929	5.63657	4.73183	5.64919	6.62828	5.73538	3.49455	4.04835	7.71403	6.31583	6.73262	6.60646	5.95721	6.66144	5.49887	5.06935	4.70366	5.69342	5.41747	5.47054	5.96098	4.88781	5.40896	4.38898
		17	3.14425	4.53326	4.58115	3.94042	3.11649	3.47816	3.45818	3.82263	4.19144	3.71984	3.93535	3.53938	4.34378	4.27384	3.54087	4.18545	2.76627	4.09665	4.54191	3.84899	3.89789	4.4698	4.61338	2.75543	4.21611	4.53622	3.40296	3.59547	3.56117	3.16518	4.94071	4.44644	4.08163	4.33103	4.72507	3.70765	3.73045	4.49866	4.10291	3.96281	5.06465	3.89949	4.38755	5.483	5.62832	4.34977	4.48311
		18	4.5821	5.45886	4.49492	3.39583	3.36602	5.60575	4.50979	4.15936	6.22405	4.66219	6.20051	5.79846	4.74497	4.45427	6.15107	4.99327	5.77553	6.99693	5.03553	5.07971	5.87027	5.83464	6.11725	5.77399	5.68681	6.25186	4.71887	4.76574	4.22218	5.23269	5.49552	5.2354	6.01525	4.3356	4.47892	4.64421	4.09834	4.18087	4.2291	5.94372	4.67778	4.61403	5.55582	6.01345	4.84925	5.91404	3.76235
		19	4.47665	3.67843	3.7778	2.8661	3.85603	4.77629	3.30239	5.19312	4.53729	4.32999	4.72689	4.6658	4.16405	4.7739	3.84189	4.81859	4.02056	4.07534	4.10582	4.49014	4.74912	3.45009	4.28397	4.39737	4.47026	4.62104	4.20998	4.66526	2.98697	4.60532	5.08059	4.66421	4.31144	5.69516	5.02016	5.19029	5.56554	4.55866	4.29062	5.18542	4.12099	4.79793	5.71415	5.99728	5.31085	4.02551	5.32847
		20	3.91127	3.27747	3.64659	3.09729	2.31521	3.4425	2.21617	3.52926	4.03875	3.58918	4.37606	4.88846	4.60902	5.29273	4.03768	4.07435	5.66603	3.09704	4.83025	3.69009	5.10919	3.30094	5.00961	4.24124	6.45678	5.15324	3.36821	3.33017	3.70182	5.19731	4.75649	4.16649	4.98794	3.27886	3.30243	4.75102	3.76471	4.22667	4.423	5.34052	4.16992	4.07679	3.13822	2.9996	3.59468	3.58912	3.71617
		21	5.89631	4.36966	3.9712	4.01936	3.65374	3.88526	3.75078	4.7153	3.68388	4.13545	3.6481	4.51711	4.10613	4.2053	5.19878	4.40191	4.31663	4.32852	4.94908	5.10889	4.89871	5.28361	5.5854	4.65374	3.93704	4.95493	4.24326	4.45086	4.98928	5.0201	6.21717	5.04222	4.34855	4.79105	3.9267	4.74911	4.84318	5.70457	4.62384	4.45451	4.93493	4.81048	4.55656	4.16669	4.77693	4.13002	4.81144
		22	3.93219	3.40643	4.80157	4.94349	4.94393	4.19355	4.04155	4.60513	4.36483	5.23692	3.9193	3.78299	5.86906	4.49162	4.17471	5.20028	4.13923	4.90213	4.04259	4.64828	4.39914	5.2819	4.87592	5.41814	5.00429	6.7576	4.23812	4.19515	4.68387	4.27189	6.1343	4.882	4.14666	4.1107	4.26549	3.31275	2.75088	5.13858	5.3902	5.60787	5.27849	3.97657	4.82616	4.34209	4.46404	4.19273	5.10468
		23	4.05487	4.05236	4.87776	4.01501	4.89347	5.33784	3.41512	5.65479	4.43313	4.57679	4.85851	4.53654	6.5525	4.72748	5.26317	5.06392	5.47317	5.15532	4.75365	3.72079	4.71276	5.24374	5.43109	5.63096	4.75294	5.96569	5.82297	4.16291	4.95479	5.2601	4.73416	4.44191	4.71747	5.6472	5.45024	4.62184	5.78147	4.93658	4.53683	4.38861	4.75091	4.70543	4.50961	3.65237	4.75809	4.45541	4.19385
		24	5.53544	3.47013	4.43023	3.52986	4.20425	4.43964	5.33867	3.87472	3.6234	3.53538	3.72477	5.66323	3.32945	4.25105	4.93657	5.3668	4.18169	4.63984	4.41182	4.66677	5.66971	4.29198	5.36935	6.25274	4.13653	4.57677	4.85721	5.06633	3.82478	5.60301	6.45482	4.87058	5.27185	4.46298	4.50307	3.83353	5.02587	4.25284	4.27049	4.66342	6.67578	4.54152	5.32372	4.31396	4.7621	4.03619	4.67716
		25	4.33393	3.82118	3.8469	3.90256	3.85697	3.25205	4.54087	3.9233	3.71034	3.96555	4.16955	3.85716	4.04294	3.74457	4.06737	4.71158	4.68534	4.39825	3.99008	4.09654	3.64825	4.48162	4.45373	5.13463	3.8325	4.18375	4.15781	4.65774	4.60761	4.03116	5.05194	4.83918	4.30143	3.96969	4.87677	4.17225	4.49668	4.1041	3.91266	4.89259	4.06051	4.05187	4.62251	4.59558	3.53066	4.39462	4.60972
		26	3.55752	3.59367	4.51141	3.73966	3.30388	3.80003	4.10738	4.44045	3.93375	4.73246	3.69303	4.08864	3.45699	4.78081	3.41708	3.80308	3.08066	4.37399	3.64363	3.95545	3.75008	3.27773	3.86479	2.82082	4.35888	4.14279	4.10324	3.53493	3.55771	3.8891	4.41811	3.57233	3.1113	3.89025	3.1344	3.52074	4.19332	3.23343	3.73242	4.41133	3.92075	3.84032	4.47752	3.89823	3.35107	3.66683	3.01789
		27	4.71438	3.48162	3.17612	3.44859	3.04594	3.78276	3.62735	4.84768	3.29604	3.97193	3.89471	4.47035	4.73609	4.28402	4.62524	4.03404	5.04338	3.96448	4.30376	3.28386	2.56081	4.09862	3.67002	5.2273	3.75981	3.77185	3.81126	3.97237	4.52957	4.20111	5.13258	4.86982	4.51471	4.72504	4.65053	3.7246	4.86774	4.86417	5.65474	3.587	3.98111	3.87379	3.94843	5.37168	3.5387	3.31181	4.14632
		28	3.43669	3.4283	4.50619	4.92938	3.93358	3.58959	3.94178	4.25493	5.58741	4.24462	5.85773	3.92796	4.39543	3.96124	4.86637	4.65195	4.98173	5.9701	3.96992	4.00007	3.3623	4.11753	3.97975	4.12683	5.44443	3.54183	3.73866	3.61959	4.39013	2.77325	3.98482	3.69389	3.66315	4.12101	3.41391	3.51576	4.26643	4.08489	3.33774	4.34283	3.79935	3.85573	3.93935	4.1986	3.88239	3.26556	4.51232
		29	4.554	5.37771	4.12966	5.31484	4.34358	4.82015	4.2349	4.92227	3.88374	4.72586	4.76622	4.05424	5.26598	4.01449	5.40233	4.71682	3.35077	4.94084	3.65881	5.09189	4.22542	4.88276	4.59582	3.49134	4.99701	4.91036	3.48321	3.76964	3.83352	4.54466	4.44587	4.57596	4.96293	4.58628	4.49184	4.24184	4.41834	3.81739	4.1206	4.94006	4.80311	3.56422	4.10758	5.39104	4.878	3.77208	5.32779
		30	2.52013	3.29542	3.7371	3.53991	3.43773	3.09402	3.59645	2.82622	4.2998	4.96253	3.42605	4.26963	4.10232	4.20957	2.70646	3.81389	2.98183	4.57806	4.73663	4.35092	3.4867	4.52546	3.75954	2.8347	4.6426	3.70476	4.02946	3.32266	3.38991	3.13128	3.67685	3.92889	4.60964	4.29911	3.4774	3.49142	3.49519	3.51934	3.69838	3.39543	3.58335	4.55396	4.43741	3.48008	3.41571	3.97242	3.77868
		31	4.52703	2.64271	4.16998	3.44312	4.30456	3.98112	4.26432	4.90292	5.08393	5.03469	4.97371	4.6103	4.88728	5.31087	4.83485	4.94133	6.01673	5.75821	3.64707	4.8385	4.95717	5.10189	3.56358	5.64438	3.44578	4.71871	5.35125	5.96477	5.06994	3.88661	4.81492	4.90946	5.8143	3.24369	4.10059	4.45809	4.99938	4.11271	4.56796	3.14621	4.31281	4.19112	4.21658	4.97161	3.92761	4.42435	4.82796
		32	5.60123	5.01196	4.40655	5.69292	4.86824	6.40507	4.03478	5.01761	4.86863	4.40999	4.45097	5.53032	5.52351	3.62507	5.79486	3.79545	4.99991	4.89363	5.67611	4.5537	4.86346	4.64246	5.79643	5.37182	6.05495	4.71108	4.5748	5.54652	4.41878	4.25148	5.96855	5.11389	4.99023	4.66334	5.16987	4.51596	4.82025	4.51598	5.10043	5.69246	4.38237	4.72592	5.81627	4.55339	5.24459	4.34188	4.6385
		33	4.94655	3.70834	4.17157	4.45386	4.01319	3.84513	3.58445	3.67347	4.99662	4.46522	4.05406	5.67892	5.29506	5.23763	5.05721	4.61621	4.4743	4.40469	5.11872	4.21711	5.95612	4.33373	4.86374	5.54065	4.56005	4.85963	4.69826	5.13196	4.20087	4.84713	5.5823	4.57197	4.56171	4.57319	4.45598	5.19944	4.64265	4.56167	4.98501	4.241	5.93483	4.95177	5.30919	4.51821	4.62876	4.91303	5.01914
		34	5.30811	3.32893	4.3879	3.64059	3.94207	4.99667	4.57904	6.26396	5.70822	5.82774	4.47533	5.97087	5.10835	3.17234	5.69943	5.58659	4.8703	4.52972	3.30282	4.81121	3.81783	3.89714	4.34652	4.83464	4.61429	3.88903	3.52222	3.58336	4.60103	4.19287	5.36343	4.93509	4.13763	4.76911	4.07565	3.47145	3.72326	3.48963	4.01841	3.78038	3.78814	4.1465	4.71238	4.8661	5.36597	4.03683	3.22226
		35	3.36028	4.07822	3.68365	3.39912	3.88706	4.71123	4.15255	3.10957	4.22258	4.35872	3.39154	3.66276	4.07845	4.01348	4.02984	4.97506	4.50362	2.94195	2.32926	4.34295	3.8118	4.03109	4.14765	4.4972	5.22416	4.53061	4.19194	5.05191	4.35783	4.38884	3.62787	3.83428	5.01035	4.67342	5.05578	4.86589	4.98727	4.3441	5.01701	4.11136	3.72207	4.07042	5.22338	4.52109	3.87026	4.02453	4.04161
		36	2.1666	4.11693	4.51635	3.5805	2.66228	3.04209	3.60222	3.21134	3.62062	3.63125	4.47347	4.45878	3.44565	5.27173	4.1697	5.41599	5.46677	4.08349	4.1265	5.38909	4.76728	3.92834	4.20862	4.98754	5.95799	5.55948	6.03297	5.18879	5.15293	4.86859	5.38889	5.37372	5.5708	5.86929	5.76267	3.07942	4.4737	5.32488	4.00254	4.24762	4.34392	5.99761	3.96082	5.73784	5.32477	4.02686	5.62058
		37	3.68081	2.9941	3.85218	4.0144	4.113	4.14671	4.0456	4.17566	3.96755	5.04732	4.94677	4.44071	5.45185	5.31093	5.66581	4.22611	5.2896	5.02349	3.73877	5.25043	4.27797	5.23496	4.97524	5.42022	3.37323	4.08059	4.07377	4.41818	4.33384	4.06998	4.22599	6.19289	5.23425	5.52262	3.57645	4.35108	5.27885	6.07121	4.99116	6.72343	4.68367	5.34254	6.25505	5.73185	5.07211	5.14209	5.00463
		38	4.32769	4.49504	3.43588	4.16233	3.46488	3.97838	4.01755	3.78829	4.02127	5.42546	3.88363	3.22062	4.39011	3.10389	4.78237	3.83772	4.35748	3.99777	4.65887	4.62294	4.23047	5.55102	4.24298	4.01382	4.14781	4.73518	3.23466	3.51715	5.16757	4.05613	3.4496	2.59382	3.65159	4.52138	3.59933	3.49253	4.80655	2.94559	4.35134	2.58725	3.42882	2.91833	4.42871	4.45329	4.53136	3.31566	4.04601
		39	4.24286	4.43572	4.09666	4.46845	3.50049	2.98426	3.97223	3.91181	5.06729	4.53426	4.80181	4.66717	5.09489	4.24448	6.58956	4.88639	4.79259	3.94353	4.53213	4.22118	4.23502	5.37135	3.82081	4.08137	4.11797	3.8942	5.05851	4.77096	4.2293	3.22921	4.71961	4.06806	4.20788	4.44614	5.17036	5.4981	4.29218	4.28123	5.00631	4.94285	4.48877	4.56062	3.90683	4.07729	5.86238	3.99312	3.55156
		40	3.69711	4.44273	3.98553	4.42497	3.97123	2.81547	2.95149	3.21572	4.50575	4.71375	3.81217	4.62603	5.1705	3.355	4.7448	3.97595	3.24928	3.73507	4.99904	3.92437	3.211	3.04065	3.58087	4.04854	3.32056	4.71224	3.81908	6.09686	3.97639	4.95491	4.82573	4.08649	3.6227	3.50145	2.5213	2.85978	2.95842	3.15054	3.61351	4.22344	2.77275	4.25609	2.40838	2.93954	2.58771	3.32795	3.6113
		41	3.97886	3.32574	3.11061	3.70901	3.65196	4.8228	4.0831	4.39362	4.40364	3.75174	4.21424	3.64701	4.56137	4.37467	4.54617	3.19983	4.24897	5.71403	3.89697	4.88449	3.68803	3.7006	2.73119	3.81605	3.58334	3.47989	4.98925	2.24255	4.42736	4.7563	3.95814	4.98963	4.96006	5.73501	4.73865	4.3113	4.45899	5.50571	3.79511	3.47923	4.47299	4.83935	5.01898	5.10853	4.28603	4.15183	4.16525
		42	4.2777	3.34578	2.89204	3.11743	4.85622	3.7317	3.75348	4.73547	3.3435	2.89344	4.25105	3.81077	2.74137	5.01524	4.01994	4.57233	2.81813	4.47285	5.20912	3.55442	4.35798	3.07319	3.02845	4.19581	3.76046	3.73741	2.89733	4.00108	3.30392	3.23395	3.82861	5.22687	4.6942	3.43683	4.20146	4.46066	4.09084	3.33241	4.00737	3.6278	4.03355	5.05955	4.57312	5.65369	4.32167	5.06661	4.833
		43	5.14785	4.9898	5.14553	3.32591	3.95364	3.51545	4.50464	5.01757	4.56868	5.24065	5.33736	5.67103	4.38619	4.59967	4.53057	3.25087	3.55297	4.45531	3.85182	4.98409	4.89141	4.3653	4.54619	4.14504	5.68506	5.946	3.92638	4.51627	4.55017	5.08681	5.94731	4.71395	5.81557	3.82967	5.10602	3.83385	3.14013	4.20602	4.60382	5.12646	4.55856	4.77534	4.69156	5.87207	5.40122	4.70699	4.55731
		44	5.94733	3.67426	3.37618	3.78023	2.72351	3.8339	3.21521	3.77645	4.01416	3.50116	3.10613	4.56764	3.73452	4.36662	3.11756	4.90851	4.66651	3.69433	4.04956	3.67059	3.67276	3.19717	4.28316	3.82578	3.93077	2.62319	3.05146	3.59397	4.09703	4.24856	5.37869	5.6778	4.32247	5.67538	4.54103	3.96353	3.93638	5.22357	4.71955	4.22164	4.62917	4.29549	4.65802	4.25647	5.67589	4.39909	4.94648
		45	4.66662	3.93866	3.90211	4.27968	4.81106	4.39891	3.32087	4.04258	5.20477	6.28608	4.99266	5.13186	4.84592	4.46244	4.83257	4.52412	4.07765	3.74412	5.14641	5.0486	4.59314	3.62045	4.15953	3.8968	3.66956	4.71084	5.05142	4.44974	4.43852	5.19064	5.56237	6.11802	5.91509	4.42218	5.34204	5.23333	4.55702	4.96457	4.7678	6.13369	5.53827	4.90807	5.61913	5.24183	4.69883	5.45415	5.31101
		46	5.00545	3.62148	2.55443	4.90578	3.34738	3.65941	3.37389	4.49802	4.68979	3.60727	4.69916	4.02335	3.92119	4.23556	4.06402	5.75037	5.27446	3.97959	4.26827	5.0084	4.4511	4.81262	3.01584	4.52932	3.87034	3.73672	3.69227	4.68324	3.03611	4.76563	4.04064	2.77989	4.75808	4.59666	4.54809	5.7715	4.47884	4.62674	5.0518	4.50598	5.41957	6.07621	5.72152	4.47163	5.3976	3.23984	3.83561
		47	4.50084	3.26447	3.96446	4.80187	3.7942	4.65049	4.10494	4.28284	4.3125	5.16837	5.17548	4.65921	4.91973	5.38314	5.27263	3.78068	4.39792	4.99346	5.35083	5.68214	5.53228	5.11251	6.21644	4.76572	4.43326	4.26421	4.20025	3.9819	3.22192	4.56874	4.1205	4.16768	5.38565	4.37774	3.86961	3.5219	4.44056	4.10814	5.45793	4.37373	3.44248	5.3086	3.89192	3.70503	3.36996	4.01325	4.5141
		48	5.92237	5.25555	4.26691	3.86605	4.75031	3.32651	2.96115	4.31286	2.57373	4.86038	4.19406	3.60371	3.41166	4.19384	4.46917	4.15696	3.84513	5.32866	3.96528	4.15093	4.41342	3.03842	4.95002	4.33366	4.13931	5.06162	3.8742	3.59046	3.74681	5.09812	4.15606	5.59119	4.03237	4.55897	4.313	4.82232	4.52523	3.22185	3.52218	4.09783	5.27288	5.1795	3.75533	4.35028	3.51618	4.57111	3.59007
		49	3.21746	4.23283	3.62759	4.12471	4.35746	3.04736	3.76962	3.55756	3.32078	3.90342	3.56459	3.80896	3.74444	2.93567	4.46338	4.33442	4.2478	4.33196	4.01143	2.84046	3.88237	2.96043	5.31115	4.09553	3.48802	4.4568	3.544	3.29469	2.94183	3.01312	4.75659	4.67468	4.51392	4.59221	4.9645	5.8197	3.94939	4.83917	5.17794	6.69322	3.45509	4.96794	4.72487	4.43223	5.85809	5.49018	3.99359
		50	4.7142	3.60186	4.82793	3.32961	4.28569	4.27978	3.2043	3.64249	3.77594	3.36905	4.23581	4.83677	3.78362	3.34165	3.79963	4.34473	3.5568	4.72007	3.77966	4.41986	4.71419	4.03037	4.60098	4.80611	3.9641	5.018	5.30726	5.43675	3.6337	3.94376	5.37324	6.19939	5.08952	5.58193	3.61318	4.27134	4.83323	4.61249	3.41306	4.4567	5.15099	3.95892	4.8558	5.42701	3.81384	5.41527	3.52056
		51	4.73587	4.30623	3.99845	3.80739	3.84406	5.06862	4.2111	4.74637	5.46215	5.01492	4.65873	4.13487	5.57794	4.51997	4.956	3.67952	4.91107	4.0289	4.28013	3.63634	3.63616	3.59266	4.55724	3.94854	4.23296	4.70501	5.04543	5.76513	4.26718	4.03771	5.18778	5.62014	4.30261	4.51914	3.92669	4.48232	4.73059	3.98997	3.99954	4.48381	4.72503	4.78177	4.35696	5.37928	3.66093	4.99838	4.49441
		52	4.70651	4.32791	3.83474	4.54567	3.6551	2.894	4.64902	4.50475	4.10632	3.88157	4.28692	4.43239	4.50396	4.35219	4.068	4.06779	5.40839	4.00027	4.07648	3.64632	3.68307	4.2896	3.81177	3.6094	3.34029	3.9139	4.20093	4.10075	4.11332	3.55641	4.40626	4.56571	4.4565	4.66611	4.54248	3.69679	5.30827	4.70008	5.12413	4.15007	5.05297	4.26603	4.25376	4.16638	3.76696	4.5379	3.92596
		53	5.22679	6.08385	4.48493	4.72299	2.86172	4.14471	4.44779	5.6014	3.88938	4.76697	4.64497	5.09776	4.35667	4.90955	3.00356	4.07047	3.40348	5.44658	3.67331	4.17244	4.01375	5.2892	5.54091	4.30508	5.23958	5.75325	5.31703	4.87497	4.23001	5.1659	6.2913	5.20792	7.20064	5.77222	5.2455	4.69198	4.74336	4.77766	5.61975	6.86265	5.91462	4.83946	4.45906	5.42778	5.25679	4.77616	4.46512
		54	3.96469	3.50761	3.75348	4.87181	2.80628	2.80726	3.53521	3.74906	4.38099	3.53174	3.74361	3.01689	3.84756	4.34779	3.85807	5.58093	3.70023	3.98882	3.70139	3.42161	4.56219	4.57713	3.67383	3.95093	4.416	4.36188	3.23931	4.20601	3.54404	3.56505	4.08507	3.61329	3.50189	3.84004	4.28441	4.16582	4.00727	3.88724	4.37777	5.26073	5.02894	4.58142	4.01683	4.45553	5.29384	3.76442	5.21449
		55	4.18611	3.12556	4.08644	3.51478	3.05874	3.62451	3.08307	4.40803	4.64691	4.76416	4.74506	3.7085	4.93113	4.37952	3.95315	4.47762	4.06629	3.68083	3.79778	5.03859	3.47624	4.19954	3.11191	4.04041	3.78464	4.10013	3.74948	3.03889	4.21626	4.4635	4.5515	3.65346	3.79952	4.34028	3.42889	4.6657	4.6846	3.5987	3.58436	4.04293	3.56782	4.39845	3.46781	3.57387	3.1921	4.04795	4.02663
		56	4.16216	4.39547	3.84415	3.94469	4.52503	3.54913	3.41879	4.34697	3.84945	4.36968	3.16456	3.50476	3.73457	3.63928	3.70442	4.26786	4.11238	4.04565	4.85483	4.26653	4.37005	4.13613	4.13294	3.82598	3.26587	4.51687	4.17144	4.79037	3.88613	4.05712	4.75504	3.89763	4.95372	4.46767	4.246	3.81347	4.92228	4.43384	4.38773	3.67734	4.61262	4.40774	4.82415	4.39732	4.00677	4.33411	4.29437
		57	4.67821	3.68614	3.73591	4.38456	3.99078	2.70709	3.53974	3.99776	2.75314	3.49838	3.03451	5.33413	3.8656	4.15368	3.90618	3.6494	3.31388	3.12276	2.73163	4.21608	3.93036	3.47326	3.54807	2.95831	4.27503	3.27693	3.18825	3.57992	3.92079	2.92761	3.72467	3.44387	3.40071	3.98115	3.63014	3.20135	4.07496	3.75209	2.39962	3.40995	3.05022	3.47241	3.43476	3.77157	2.48521	3.37606	2.56454
		58	5.06285	5.02191	4.73506	4.01847	3.12735	3.69287	4.1175	3.55611	4.92073	4.10881	4.31938	3.52977	3.74104	4.02444	4.00573	3.57938	3.37153	3.80623	3.81449	3.44058	3.95422	3.83905	4.12244	4.23241	3.95489	3.33119	4.5234	3.97001	4.11034	4.91722	5.2349	4.56067	3.62437	3.9491	3.99875	3.71262	3.71532	3.87245	3.97302	3.70891	3.89488	3.34489	4.64659	3.80682	4.31189	3.89111	4.40002
		59	4.86396	5.00024	3.59293	3.22882	3.26257	3.27702	2.77617	4.82722	3.77314	3.05454	5.00451	3.32915	4.11108	2.97462	3.50384	3.68529	3.44982	3.07786	3.72721	3.13497	3.67573	4.8181	4.32195	5.13139	3.42771	4.34228	3.01952	2.93172	2.66305	3.06452	3.86367	3.59903	4.80324	4.0309	4.03774	4.5697	5.38936	5.56166	5.06568	5.29767	5.07504	4.9464	2.87735	6.34736	3.51263	4.43673	4.30913
		60	3.7477	3.58456	3.4197	3.82317	4.2733	3.70453	4.44463	5.38192	3.37881	5.03065	4.78148	4.00637	3.49233	4.38033	3.60667	3.92413	4.0406	4.67778	3.31083	4.28288	3.08433	3.63831	4.33563	4.16439	4.63671	3.69049	4.14561	3.91576	3.3446	2.50313	4.14226	4.48276	4.68518	3.95858	4.1681	4.6148	4.38327	4.02341	4.98253	3.84815	4.95741	4.22239	4.19359	5.30165	4.26427	4.014	4.07482
		61	7.47726	6.8862	6.64082	5.11585	5.71136	6.28208	6.90541	5.60159	5.47868	6.42262	6.41713	5.77301	7.31019	5.64876	7.28721	6.13702	7.50024	6.21586	6.19966	8.14714	5.12344	6.18197	6.37602	4.63753	6.34879	4.8691	5.92968	5.71331	6.88917	4.55929	5.84322	6.32676	5.80356	5.19499	7.43079	6.36785	4.27967	6.54659	6.1407	5.56395	7.25946	5.63523	5.94393	5.05775	5.78522	5.92978	5.66323
		62	3.6981	4.93314	3.70279	3.68598	4.63582	3.54431	4.7528	3.98837	4.0383	5.03486	4.24695	4.68362	5.93992	5.28973	4.30832	4.41555	5.12632	3.82649	5.08318	5.46119	3.70442	3.928	4.7681	4.89933	5.11998	4.17115	5.23597	6.00706	6.72603	4.23893	6.11237	4.52407	4.29104	4.93344	5.04535	5.17792	6.18104	4.62377	3.0842	4.99995	4.36473	4.51782	4.59706	4.67102	3.93608	4.9881	4.51493
		63	5.48056	3.89504	2.90564	3.92951	2.29905	3.36818	4.62639	3.96139	3.62495	3.43092	2.91299	2.42219	4.35348	3.57787	3.62983	3.77956	3.65119	3.56895	2.6363	2.81167	3.9753	2.68071	2.55534	2.92945	4.57333	2.82655	3.72686	4.14655	3.45652	3.82413	5.06383	2.88072	3.48158	3.70391	2.79837	3.21288	2.56953	3.192	3.47272	5.01406	3.07987	2.84531	4.83091	3.22559	5.2373	4.88679	2.91572
		64	2.46465	5.04549	3.68909	3.35295	3.12669	4.91534	2.42014	3.38767	5.75706	4.59402	3.51646	5.26029	4.46193	4.31554	4.94764	4.05421	4.15864	4.19552	5.87685	4.8351	4.64731	5.49178	5.62805	4.14955	5.57165	4.73275	4.3337	4.60716	4.99678	5.677	4.25922	3.62302	4.80424	4.00267	4.53699	4.22388	4.05745	4.33318	4.32808	4.28922	6.28822	5.16801	5.61552	2.97714	5.12245	4.54541	5.26972
		65	3.3088	4.68468	4.09081	4.44575	3.91831	4.57341	4.03083	3.93808	3.23196	4.51973	3.9588	6.35325	5.09469	4.17797	5.20578	4.26038	5.14578	5.22987	3.63966	4.78882	3.99029	5.94674	4.71358	4.59792	6.04746	4.77143	3.78133	4.00536	3.41143	4.25801	3.96516	4.11803	6.30821	3.67553	4.63275	4.12625	4.67315	4.31146	3.52782	4.30994	4.23999	4.65591	3.47373	3.64575	3.91758	3.58614	3.52886
		66	3.87119	3.92857	2.48727	3.60623	4.29791	3.30662	4.02559	4.40766	3.95628	3.44389	4.00397	3.28346	3.33904	2.98573	4.39312	3.8481	3.62449	4.13868	3.95349	3.79787	4.54017	3.93362	3.06161	3.35463	4.73992	3.09312	3.61708	3.95751	4.68894	3.90218	3.27706	4.38383	3.56008	4.65435	3.88068	5.17984	4.23106	4.13231	4.12781	4.94809	4.34021	3.69525	3.48236	5.1169	4.13796	4.27848	3.99869
		67	4.35534	2.59623	3.53248	4.45413	3.02839	3.58681	3.7026	3.72632	2.82222	3.90771	3.25995	3.88145	4.2531	3.88634	3.97379	3.1382	3.84573	3.76827	3.25088	2.76949	3.76304	4.44784	4.80479	2.94733	5.06673	3.97517	4.58479	3.6662	3.17105	3.7111	6.05374	3.86774	3.9431	5.00046	4.24858	3.33358	6.33636	3.76165	4.48565	3.53315	3.38271	3.65584	3.63914	4.33137	4.90783	4.40704	4.61558
		68	3.28881	2.84519	3.14549	2.45595	2.85057	2.30451	2.39475	2.28577	2.45633	2.7753	2.80786	2.38129	3.19365	2.67043	2.95366	3.33437	2.79776	2.2284	3.33921	2.74041	2.44497	2.20086	2.68322	2.87803	3.40214	2.19212	2.39619	3.01748	2.47136	3.42903	3.29583	2.63709	2.75683	3.16473	2.29716	2.85006	2.73379	3.8081	2.85569	3.31734	2.71903	3.47646	3.65147	3.86466	3.00448	3.82613	2.58213
		69	7.47991	6.18266	5.73557	6.00327	5.8266	6.62666	7.05017	7.59463	5.73776	5.55158	5.39592	6.6222	6.11253	5.81046	6.10864	6.43963	6.13366	5.03951	5.92873	5.92921	5.57516	4.98581	5.45538	5.59464	6.28543	7.15095	4.48271	5.21043	5.44385	6.3214	7.92609	8.52713	7.83772	6.38008	7.39465	7.31334	6.88671	6.72038	7.38373	7.43019	6.88121	7.05409	6.96086	8.37163	8.22604	7.15539	6.99166
		70	4.68469	4.6183	3.7144	4.12548	4.23449	4.0167	3.54302	4.89208	4.74509	5.36468	4.44595	3.28639	4.94153	4.22662	4.14888	3.93699	4.14443	4.48953	3.80957	4.37432	4.57813	4.16487	3.28014	3.23501	4.0058	3.86112	4.41391	4.45398	4.53297	4.16967	3.11706	4.63911	4.9071	5.27976	4.19354	4.74115	3.72502	3.99819	5.51826	4.54723	4.25048	3.49923	3.50089	4.20435	4.00548	4.12024	3.56749
		71	4.5636	3.88599	3.73871	4.14227	3.87592	4.22617	5.10005	4.84003	4.82766	5.54459	5.56683	5.96199	5.88848	5.19952	7.04327	5.34825	6.24685	6.56761	5.98774	5.47836	4.9659	5.88598	5.21701	4.19474	4.38939	4.46788	5.14494	4.49822	6.3699	6.1758	4.92592	4.21187	4.48205	3.85919	3.4593	5.18891	3.33363	4.46521	4.69171	3.60365	4.39882	4.27605	4.02542	5.34723	4.52789	4.28548	3.65543
		72	4.29182	4.19909	2.60628	3.1718	3.74601	3.30535	2.43681	3.14165	3.53414	4.28837	4.2197	3.47759	4.39626	4.48991	4.5573	3.94153	3.7593	3.9396	3.36367	4.7003	4.05867	4.45844	4.08972	3.58324	3.23466	5.0718	3.98185	4.49238	4.37747	3.61658	5.07566	2.99175	4.23949	4.1979	4.57762	4.03922	4.45391	4.4216	4.30644	4.40318	3.36909	4.19324	3.75956	3.67278	3.86696	2.86977	3.32878
		73	3.73054	4.4427	4.0907	4.14039	3.54058	2.98556	3.02938	4.22087	3.52216	5.49855	5.32425	3.41392	6.30098	3.97451	4.13013	4.91717	4.57576	4.18741	4.12629	4.86319	5.27799	5.11346	5.19657	4.53691	4.32624	5.42729	5.19121	5.94943	5.09811	4.13932	4.44186	4.69111	5.76016	5.15639	5.08345	5.46696	6.34572	4.08223	5.25271	5.1991	3.66399	3.60061	5.5403	4.43888	4.01486	5.40281	3.58898
		74	4.27165	3.88989	4.6644	3.64544	4.50545	4.68116	4.37467	4.58149	4.94652	3.47303	4.63956	4.42833	4.38632	3.83444	4.72154	3.92606	4.9658	5.68969	5.32507	4.03737	4.20885	4.11598	4.52592	4.35625	3.89772	5.05289	4.61408	3.81864	4.3004	4.53897	4.37275	4.36182	4.56041	5.24156	3.5474	5.17716	5.24451	4.7434	5.65456	5.29897	6.18264	7.09354	8.91468	8.03657	7.8293	8.0574	8.27801
		75	5.17494	3.85888	3.29976	3.45776	3.73582	4.04742	3.69312	3.68544	4.85833	3.73705	2.77762	4.2011	4.76803	3.60506	3.94938	3.7951	2.97204	4.40054	3.36668	4.1529	3.32019	4.11867	3.18189	4.78125	3.21639	4.22514	4.32043	4.29229	4.76334	2.977	5.07611	4.08005	4.56025	4.19396	3.913	5.69357	4.06258	4.7761	5.07943	5.26253	5.01097	4.34103	4.06943	4.04686	5.15507	4.76164	4.52945
		76	3.68338	3.47282	3.18843	2.81874	2.77237	2.48351	4.10448	2.95208	2.47209	3.62015	2.65917	4.70754	2.25857	2.38791	2.97182	3.86125	2.57017	2.79614	2.26309	4.299	3.7759	2.52586	4.47774	3.27321	2.60827	3.14255	4.42638	4.20419	3.51622	3.83413	3.89211	3.96041	3.43683	4.77002	2.90125	3.56478	3.46561	2.54836	2.9299	4.43308	4.62195	3.67595	4.14563	4.14371	3.08797	2.67613	3.66264
		77	4.54158	3.25632	4.63242	4.66715	3.66516	3.65981	3.70724	4.3808	3.40401	4.49256	5.46242	3.28285	4.42853	4.16293	4.22925	3.18397	4.09437	4.08203	4.29226	4.67388	3.03736	4.40149	4.56239	3.76953	3.64515	3.39593	3.90036	3.43612	4.25784	5.48275	4.3529	3.67582	3.10077	5.50066	3.81487	4.13201	3.61377	4.94509	3.50045	3.65083	4.54695	2.90291	4.05318	3.49307	3.48809	3.55544	3.49348
		78	1.16205	1.38372	0.770982	1.22459	0.688024	0.709692	0.926848	0.277468	0.969244	0.738247	1.29472	0.774343	1.23787	0.605431	0.92464	0.715931	0.921149	0.676491	0.750928	1.35906	0.484558	1.70688	0.466869	0.333175	0.557203	0.473423	0.658553	0.358984	0.776971	0.575478	2.28078	1.93359	2.45647	1.43407	1.69646	1.41811	2.28643	1.56971	1.75045	2.51477	1.3958	1.7447	1.52652	2.02969	1.71057	1.88003	1.39754
		79	4.26456	3.62924	4.8871	3.8671	3.53571	3.44685	3.59106	5.26699	3.87175	3.79625	4.27332	4.14292	4.1712	4.62743	5.01781	4.25029	5.07612	3.79124	3.92249	3.25968	4.33439	4.92744	3.27476	4.62818	3.57409	3.78177	4.7747	4.2476	3.08557	4.99778	4.6944	4.80685	3.69597	4.02517	3.28464	4.01802	2.94809	2.92902	3.79649	3.25495	4.34305	3.09285	3.74379	4.05353	4.18413	4.53189	4.35378
		80	3.55253	3.9908	3.57177	3.4784	4.28391	2.69163	4.33193	3.73089	4.76367	4.55934	3.78102	5.19625	3.77449	4.00404	4.77604	6.30946	5.77884	4.60852	3.593	4.4391	3.78207	4.08472	4.99101	4.18119	4.29419	4.33083	4.13411	3.3338	4.33049	3.80314	3.82091	3.77432	3.65846	4.51083	3.91148	5.64458	4.30691	4.48813	3.90728	5.49259	4.52794	4.00423	4.62314	5.02777	4.46819	5.12152	5.81504
		81	4.03145	2.97106	4.17701	3.63283	3.02145	3.01924	2.70725	3.31949	3.68403	4.07284	3.58442	5.35262	5.5619	5.03034	4.67657	3.73834	4.31368	4.38058	4.20424	4.80524	3.48219	4.37498	3.81862	3.94154	3.2724	4.27911	5.28294	3.96367	4.21956	4.03734	5.67599	4.40145	3.43206	4.10608	4.7132	3.70136	4.43188	4.58714	5.04864	4.07936	3.6127	3.86867	5.11888	5.53387	3.30223	4.9505	4.79084
		82	2.9014	3.9282	4.48	4.10045	4.17269	3.6027	2.96119	4.29669	3.04165	2.97203	3.76116	4.83839	3.52189	3.48623	3.09706	2.80429	3.30473	4.56862	3.82206	3.64981	4.13234	3.5151	4.6875	4.32546	3.5412	4.29262	4.51508	5.44531	3.94885	3.61632	4.61061	4.08797	3.62833	4.22825	4.37782	4.01678	4.12744	4.20979	3.84998	2.78728	3.81969	3.95479	3.78724	3.89889	3.92144	3.47255	4.22554
		83	4.49036	4.90205	3.98077	3.28533	3.19714	3.21624	2.639	3.04388	3.48454	3.81713	3.10679	3.32584	3.5456	4.0678	3.83457	2.64407	3.78508	3.44337	4.17021	4.47232	4.29438	4.04629	3.21628	5.06678	4.05923	4.24689	3.95366	4.92961	5.29828	3.17645	4.25346	3.44492	3.79869	5.38462	4.92736	4.06937	3.95835	4.63848	5.21781	3.64884	3.36701	3.96656	4.13921	4.83703	4.30223	4.13398	3.92337
		84	4.71494	3.71685	2.93097	4.35791	3.82228	4.117	3.7533	3.25186	4.23769	4.97996	5.03244	3.79403	4.555	4.67293	4.38277	6.03059	3.67175	3.71694	4.79928	4.6472	3.46081	3.53329	5.08522	4.38574	3.9434	4.07901	4.54608	4.6157	4.08977	4.17151	3.81845	4.94421	4.02666	3.87825	3.00924	3.12614	2.98172	4.62274	3.32396	3.64919	3.74607	3.89052	2.77361	3.77369	4.62595	3.22028	3.42523
		85	4.1634	5.17078	4.24095	4.15125	4.05448	4.54399	4.04319	4.01092	3.5951	5.42597	3.99698	3.52715	3.36033	4.58014	4.81307	4.47146	3.36991	3.21414	4.06208	3.47088	3.44083	3.94468	3.10924	3.79174	2.14728	3.80178	3.36212	3.84247	4.19434	4.11423	5.72343	4.9729	4.87927	4.62774	4.33946	4.44401	4.59463	5.36419	3.66037	5.37493	4.09011	3.73687	4.5106	4.69356	5.37661	3.3693	4.98756
		86	4.56646	4.8244	4.42281	4.84125	4.59624	4.16679	4.96015	5.98746	4.82167	4.81112	4.14837	5.0628	5.44982	5.23713	4.53078	5.94051	4.75921	5.06032	5.16232	4.40384	5.72208	4.21394	4.14391	5.57505	6.45455	5.66756	6.8699	4.9607	5.27301	5.25183	5.43407	4.57941	5.40727	4.94811	5.10147	3.82898	4.48012	5.01386	4.00499	5.09873	5.98122	4.45741	4.69428	4.23388	5.45048	5.4866	3.57506
		87	4.27193	4.03897	3.6529	3.94276	3.05129	4.5228	3.15741	3.93845	3.90873	4.87684	4.07953	5.2307	4.73775	3.95654	4.3642	3.64284	4.02702	3.73	4.33899	4.79807	5.43743	4.60066	3.515	3.90844	3.23804	4.36238	4.39696	4.39759	4.39418	4.45023	5.09631	4.08198	4.23512	4.31982	3.47381	3.6761	5.42508	3.11462	3.85809	3.54404	3.51982	3.16414	4.2126	4.18776	4.76188	4.45943	4.06579
		88	1.86646	2.77476	1.36307	1.36716	1.56299	1.40411	1.81881	1.46674	2.12693	1.50885	1.82881	1.31568	1.23408	1.81062	1.76616	2.09589	1.3818	2.18008	1.68614	1.62449	1.99887	1.64782	2.01209	1.76731	2.11219	2.06878	1.25156	1.94033	1.71021	2.22839	4.43398	1.77179	1.87972	1.86124	2.06508	1.93709	1.60697	2.43491	1.15251	3.36329	2.34351	2.58063	1.90264	3.37411	1.55563	3.20994	2.96741
		89	4.51315	3.95341	3.74048	3.2474	4.56429	3.77162	4.0548	4.12551	3.71893	3.40244	4.05873	4.23141	3.44901	4.92693	4.33054	4.34267	4.50452	4.63853	4.43754	2.43194	4.17884	3.12602	3.21878	4.25092	3.09585	3.77905	4.23956	4.04589	4.65065	3.33748	4.41551	4.95815	3.95532	3.39061	4.29595	3.90451	3.76452	5.38097	5.21992	5.26644	4.73599	5.13985	5.35172	4.98745	4.44505	4.66198	4.9014
		90	3.42517	3.34781	3.81528	3.51383	3.19	3.54672	3.25566	3.78942	3.93578	4.11073	3.62923	4.19773	4.17357	3.91455	2.92282	3.35036	3.95952	4.13576	3.62757	4.1479	3.70946	4.28142	4.71953	3.92931	4.18579	3.82513	3.84142	3.91361	4.06161	4.10292	4.06137	4.51817	3.82504	3.70068	4.41737	4.12572	4.52614	3.96262	3.58394	3.11791	3.94168	4.00029	4.25408	4.02028	2.87791	4.1105	3.3271
		91	2.33498	1.70244	1.6391	1.88073	2.16081	2.54467	2.18379	2.82924	2.60554	2.91836	1.4614	2.2996	1.75839	1.91347	2.84816	1.60904	2.09471	3.05828	1.58485	1.53215	1.46693	2.1206	0.980698	1.65187	1.22073	2.52384	1.26721	1.75307	2.08864	2.10934	1.76431	2.67243	2.79613	2.37706	2.23385	2.54913	1.93566	1.97456	1.51893	2.04061	2.02708	1.68966	1.23248	2.69236	2.3218	3.13548	1.95841
		92	3.58451	3.83749	5.15643	2.6116	3.92611	3.57586	3.31062	3.11972	4.14994	3.7397	3.27953	3.84412	3.09654	4.76259	3.97422	4.06827	3.63725	2.80194	4.25374	3.82827	3.72736	3.33114	2.89615	3.86857	2.67838	4.02498	2.60024	3.83705	4.60746	4.06362	4.63257	3.20956	3.33167	3.73152	3.25679	3.2643	2.04093	3.46798	3.3953	2.9628	3.38594	3.20821	3.94411	3.94231	3.79027	2.8456	3.48849
		93	4.37231	3.71993	4.33944	4.43169	4.35003	4.41033	4.56957	4.59948	3.77862	3.80728	3.57587	4.32147	4.02612	3.32719	3.76761	4.2814	4.00652	4.40245	3.34612	4.68468	2.8867	4.37564	5.08384	5.02367	4.05045	4.71313	4.30022	3.52691	4.40539	4.82506	4.90135	4.40375	4.09193	4.02054	3.41074	4.5871	4.42483	3.56272	4.50229	3.59591	4.72557	4.04852	4.6876	4.92568	5.63842	4.49066	3.79041
		94	3.09522	2.29539	2.74682	2.57526	3.06803	2.52175	3.80814	2.81383	2.37962	2.5652	2.64908	4.21352	4.16724	2.69459	3.66194	2.81808	2.84919	3.6316	2.431	2.37826	3.76419	2.69351	2.92182	2.86755	2.40256	2.45027	2.83892	1.87658	2.17093	2.39472	2.14578	2.95858	3.18121	2.68059	2.66256	2.76724	2.41574	2.2403	3.22731	2.54979	3.55229	3.24695	3.40765	3.01191	2.79898	2.57219	3.00789
		95	3.55544	3.04471	1.62353	1.42875	2.37902	1.53281	1.57239	1.44534	2.36732	3.25051	2.23459	1.76899	2.64569	2.49609	1.44218	2.43797	1.80315	1.71762	1.99545	1.24655	1.92834	1.97779	2.14352	1.81557	1.43922	2.73182	2.58944	2.40808	2.21441	1.81238	2.61066	2.4384	2.88275	2.29175	1.88192	2.35227	2.93492	3.43347	3.34824	2.59859	3.08074	2.06034	2.62704	3.00383	3.62724	3.46787	3.65034
		96	4.09595	3.49423	3.33078	2.56418	2.70749	2.32393	3.04181	2.42849	2.46299	2.66537	3.00873	2.91674	3.22297	3.10904	2.46044	2.64992	2.4431	3.1105	2.83378	1.89424	2.68523	3.26738	3.28631	2.46057	2.53179	3.32842	2.57198	2.12139	2.9892	1.92042	3.53712	3.15917	2.84872	2.17033	2.62784	2.54363	2.70278	3.23524	3.86079	3.37997	4.17261	2.14592	4.01106	3.39554	3.24212	2.23147	2.66235
		97	4.34655	4.6496	3.68065	4.04225	4.17033	3.83548	3.84859	4.35456	4.02123	4.7367	3.7397	5.48721	4.46945	3.90417	4.34387	3.85188	3.92998	5.25987	4.60453	4.62416	5.33081	4.48975	4.69539	5.01133	6.05481	4.52109	4.84072	5.24544	4.12859	4.92543	5.03224	5.06515	5.62263	5.6445	4.53239	4.36101	3.86415	6.03967	4.90065	3.77341	5.37604	4.63093	4.57007	4.50756	4.75603	4.06484	3.31625
		98	4.83985	4.50457	5.47152	4.31157	3.23911	3.88308	4.31852	3.72517	5.26298	4.67222	4.40296	5.01194	4.4507	5.70276	4.17736	5.60434	4.35105	4.63738	4.43716	2.60895	3.38519	4.87709	3.31271	4.29413	4.17953	4.48906	4.07824	4.12786	3.92654	4.08789	3.50609	4.67199	4.1449	5.01207	4.47437	3.90647	4.80805	3.78621	4.09911	3.81901	4.55777	4.54011	4.38784	3.65193	4.80414	4.36779	4.32006
		99	3.37092	3.5687	3.92077	4.59753	3.13903	3.42925	2.71401	3.37144	4.61735	3.48477	3.23199	3.96539	3.6532	4.159	4.6487	5.66752	2.60511	4.06331	3.8681	5.17018	4.39664	2.94837	4.64891	3.88178	4.35256	4.2601	3.88963	2.9306	4.02184	3.95389	5.21724	3.31842	3.61869	4.30813	3.56792	4.22851	3.71749	4.25869	4.35186	4.30932	4.71459	3.71793	4.03273	2.74763	3.58291	4.24301	3.53809
		100	3.68579	3.89985	3.32069	4.42404	4.4841	4.8731	3.8886	3.99371	4.88659	3.87938	4.23669	3.69672	3.63898	3.63807	3.42207	4.47398	4.90065	2.99032	3.57736	3.25337	2.70115	3.24391	4.63364	2.72787	4.38264	3.49342	3.57997	3.25525	3.0806	3.97359	3.98872	2.49519	3.49234	4.2813	2.67723	3.65821	3.1037	3.23708	3.51889	2.90189	2.64744	3.43449	4.43437	2.18655	3.36122	2.78357	3.98521
		101	3.43487	2.42266	3.22881	2.42785	2.75548	3.78106	2.89352	2.51043	2.6507	3.06604	2.22656	2.30235	3.52816	3.87179	2.88216	3.6673	2.9	2.49833	3.64496	2.65748	4.29815	3.10648	2.88007	3.3131	4.67313	3.86012	5.38361	2.87968	3.34541	2.49762	4.27249	3.70006	3.02805	3.3788	2.90782	3.58001	3.53404	2.52915	3.39407	2.8824	3.73694	3.2366	3.12052	4.27978	2.29923	3.18721	3.8837
		102	5.24628	4.0652	5.42217	4.55733	3.88969	4.80409	4.29975	6.00758	4.00806	4.98283	6.11928	5.38823	4.49632	5.1832	6.95812	6.26375	8.07655	5.92664	7.48877	7.2962	6.62306	4.87944	6.05837	6.8665	5.99478	5.93717	7.42278	5.15773	6.27457	6.24912	5.81564	6.73535	6.82	7.02516	4.528	5.19203	6.49759	5.12146	4.63925	4.21966	4.44795	4.14828	5.38913	5.3239	6.14278	3.60068	6.01687
		103	4.00291	3.48476	2.93836	3.50095	3.21316	3.33135	3.22792	3.63903	3.72696	3.91862	3.15737	4.07763	4.78608	3.48711	4.82009	4.92845	3.59299	3.48515	4.6557	3.10221	4.53375	4.00942	3.80071	3.74386	4.51574	3.65343	3.97386	3.25768	4.20186	4.18426	4.28474	4.65466	4.64094	5.04067	4.4102	3.81654	2.9955	4.0182	4.50744	4.20119	4.04429	3.99811	4.68226	4.51482	3.91728	3.63281	4.25061
		104	5.65159	5.11099	3.8536	3.9472	4.39393	2.68387	4.1072	4.688	3.98142	4.98077	5.51714	5.66719	4.96646	5.05895	5.98152	4.59274	5.44522	4.75949	5.85694	5.3107	5.17729	5.72186	6.29701	5.52108	5.37726	6.09669	5.99667	6.11719	6.2945	6.67973	7.70244	7.49761	7.22106	9.45315	7.92821	8.50568	7.59481	9.10756	8.06549	8.52565	7.16691	5.61672	5.82812	7.02672	6.81408	5.99818	6.58333
		105	9.36148	7.02376	6.26863	3.50002	3.61649	3.87528	4.27683	3.12077	4.31112	3.76408	3.27482	3.04317	3.74055	3.02112	3.37333	3.3197	4.2694	4.06263	4.03696	3.73327	3.19046	2.73456	4.84415	3.66209	2.76347	2.98346	2.89927	3.68631	4.75193	3.41912	3.55044	4.05689	3.21092	3.3947	4.13407	3.19524	4.61185	4.0273	4.57469	4.07794	4.69878	3.53499	4.35815	4.90303	5.31576	4.38928	4.75502
[truncated: 695 more rows]
[truncated: 14 more columns]

## Sheet: Fig. 3b
Figure 3				Bar Graph
					Quiescent	Mit. Stim.	Mit. Stim. + Ppase inh.
[truncated: 545 more rows]
[truncated: 16 more columns]

## Sheet: Fig. 3e and f
Data Figure 3
Panel e
				Bar Graph
					DMSO	0	1	2	3
[truncated: 9 more rows]

[truncated: 20 more sheets: Fig. 3g, Fig. 4, Fig 5, Extended Data Fig 1c, Extended Data Fig. 1d, Extended Data Fig. 1e, Extended Data Fig 1f, Extended Data Fig. 2b,c,e,f,g, Extended Data Fig. 2i, Extended Data Fig. 2m,n, Extended Fig. 3f, Extended Fig. 3h, Extended Fig. 3g,i,j, Extended Fig. 3l, Extended data Fig. 5, Extended Data Fig. 6b-f, Extended data 8, Extended data fig. 9, Extended Data Fig. 10b,e, Extended Data Fig. 10c]
